# Supplementary material for: Should police have access to genetic genealogy databases? Capturing the Golden State Killer and other criminals using a controversial new forensic technique
Source: PLoS Biol. 2018 Oct 2;16(10):e2006906. doi: 10.1371/journal.pbio.2006906 (PMC6168121; doi:10.1371/journal.pbio.2006906)
Supplement: S1 Data — (XLSX) [file pbio.2006906.s003.xlsx]

## Sheet: Sheet1
Response Type	Progress	Duration (in seconds)	Distribution Channel	User Language	Should law enforcement be allowed to search genealogical websites that match DNA to relatives for the purpose of identifying perpetrators of violent crimes (for example: rape, murder, arson, kidnapping)?	Should law enforcement be allowed to search genealogical websites that match DNA to relatives for the purpose of identifying perpetrators of non-violent crimes (for example: car theft, drug possession)?	Should law enforcement be allowed to search genealogical websites that match DNA to relatives for the purpose of identifying perpetrators of crimes against children (for example: child abuse)?	Should law enforcement be allowed to search genealogical websites that match DNA to relatives for the purpose of identifying missing persons?	Should law enforcement be allowed to create fake profiles of individuals on genealogical websites for the purpose of identifying perpetrators of violent crimes (for example: rape, murder, arson, kidnapping)?	Should law enforcement be allowed to create fake profiles of individuals on genealogical websites for the purpose of identifying perpetrators of non-violent crimes (for example: car theft, drug possession)?	Should law enforcement be allowed to create fake profiles of individuals on genealogical websites for the purpose of identifying perpetrators of crimes against children (for example: child abuse)?	Should law enforcement be allowed to create fake profiles of individuals on genealogical websites for the purpose of identifying missing persons?	Select the no choice below.	Should law enforcement be allowed to require direct-to-consumer genetic testing companies to reveal information about their customers (for example: name or form of payment) to law enforcement for the purpose of identifying perpetrators of violent crimes (	Should law enforcement be allowed to require direct-to-consumer genetic testing companies to reveal information about their customers (for example: name or form of payment) to law enforcement for the purpose of identifying perpetrators of non-violent crim	Should law enforcement be allowed to require direct-to-consumer genetic testing companies to reveal information about their customers (for example: name or form of payment) to law enforcement for the purpose of identifying perpetrators of crimes against c	Should law enforcement be allowed to require direct-to-consumer genetic testing companies to reveal information about their customers (for example: name or form of payment) to law enforcement for the purpose of identifying missing persons?	Should law enforcement be allowed to search cell phone records for the purpose of identifying perpetrators of violent crimes (for example: rape, murder, arson, kidnapping)?	Should law enforcement be allowed to search cell phone records for the purpose of identifying perpetrators of non-violent crimes (for example: car theft, drug possession)?	Should law enforcement be allowed to search cell phone records for the purpose of identifying perpetrators of crimes against children (for example: child abuse)?	Should law enforcement be allowed to search cell phone records for the purpose of identifying missing persons?	Should law enforcement be allowed to search social media accounts for the purpose of identifying perpetrators of violent crimes (for example: rape, murder, arson, kidnapping)?	Should law enforcement be allowed to search social media accounts for the purpose of identifying perpetrators of non-violent crimes (for example: car theft, drug possession)?	Should law enforcement be allowed to search social media accounts for the purpose of identifying perpetrators of crimes against children (for example: child abuse)?	Should law enforcement be allowed to search social media accounts for the purpose of identifying missing persons?	What is your age?	How do you describe your gender? - Selected Choice	How do you describe your gender? - Other (please specify) - Text	Have you ever been arrested for a crime?	Have any of your family members ever been arrested for a crime?	Have you ever been convicted of a crime?	Please select the yes option below.	Have any of your family members ever been convicted of a crime?	Have you ever been the victim of a crime?	Have any of your family members ever been the victim of a crime?	Have you ever had a job in law enforcement? (for example: police officer, security guard, bailiff)	Have any of your family members ever had a job in law enforcement? (for example: police officer, security guard, bailiff)	Have you ever purchased products or services from a direct-to-consumer genetic testing company? (for example: 23andMe)	Have you ever researched relatives on a genealogical website? (for example: Ancestry.com)	What was your total household income (before taxes) from all sources in the last year?	Are you of Hispanic, Latino, or Spanish origin?	How do you describe your race? Please select all that apply.	How do you describe your race?-Other text
IP Address	100	165	anonymous	EN	Yes	Yes	Yes	Yes	Yes	Yes	Yes	Yes	No	Yes	Yes	No	Yes	Yes	No	No	Yes	Yes	Yes	No	No	23-36	Male		No	No	No	Yes	No	No	No	No	No	No	No	Less than $10,000	No	American Indian or Alaska Native
IP Address	100	300	anonymous	EN	Yes	No	Yes	Yes	Yes	No	Yes	No	No	Yes	No	Yes	Yes	Yes	No	Yes	Yes	Yes	Yes	Yes	Yes	23-36	Male		No	Yes	No	Yes	Yes	No	Yes	No	No	No	Yes	$20,000 - $34,999	No	American Indian or Alaska Native
IP Address	100	212	anonymous	EN	Yes	Yes	Yes	Yes	Yes	Yes	Yes	Yes	No	Yes	Yes	Yes	Yes	Yes	Yes	Yes	Yes	Yes	Yes	Yes	Yes	23-36	Male		No	No	No	Yes	No	Yes	Yes	No	No	No	No	$20,000 - $34,999	No	American Indian or Alaska Native
IP Address	100	349	anonymous	EN	Yes	No	Yes	Yes	Yes	No	Yes	Yes	No	Yes	No	Yes	Yes	Yes	Yes	Yes	Yes	Yes	Yes	Yes	Yes	23-36	Female		No	Yes	No	Yes	Yes	Yes	No	No	No	No	No	$50,000 - $74,999	No	American Indian or Alaska Native
IP Address	100	106	anonymous	EN	Yes	Yes	Yes	Yes	Yes	No	Yes	Yes	No	Yes	Yes	Yes	Yes	Yes	Yes	Yes	Yes	Yes	Yes	Yes	Yes	37-51	Female		Yes	Yes	Yes	Yes	Yes	No	Yes	No	Yes	No	Yes	$150,000 or More	No	American Indian or Alaska Native
IP Address	100	389	anonymous	EN	Yes	No	Yes	Yes	No	No	No	No	No	Yes	No	Yes	Yes	Yes	No	Yes	Yes	Yes	No	Yes	Yes	37-51	Female		No	Yes	No	Yes	Yes	Yes	Yes	No	No	No	Yes	$20,000 - $34,999	No	American Indian or Alaska Native
IP Address	100	251	anonymous	EN	Yes	Yes	Yes	Yes	Yes	Yes	Yes	Yes	No	Yes	Yes	Yes	Yes	Yes	Yes	Yes	Yes	Yes	Yes	Yes	Yes	37-51	Female		No	No	No	Yes	No	Yes	Yes	No	Yes	No	No	$35,000 - $49,999	No	American Indian or Alaska Native
IP Address	100	408	anonymous	EN	Yes	Yes	Yes	Yes	Yes	No	Yes	No	No	Yes	No	Yes	Yes	Yes	Yes	Yes	Yes	Yes	Yes	Yes	Yes	23-36	Male		No	No	No	Yes	No	No	No	No	Yes	No	No	$10,000 - $19,999	No	American Indian or Alaska Native
IP Address	100	162	anonymous	EN	Yes	No	Yes	Yes	Yes	No	Yes	Yes	No	Yes	No	Yes	Yes	Yes	Yes	Yes	Yes	Yes	Yes	Yes	Yes	23-36	Female		No	Yes	No	Yes	Yes	Yes	No	No	Yes	Yes	Yes	$100,000 - $149,999	No	American Indian or Alaska Native
IP Address	100	334	anonymous	EN	Yes	Yes	No	Yes	Yes	Yes	No	Yes	No	Yes	Yes	No	Yes	Yes	No	No	Yes	Yes	Yes	No	No	23-36	Female		No	No	No	Yes	No	No	No	No	No	No	No	$20,000 - $34,999	No	American Indian or Alaska Native
IP Address	100	152	anonymous	EN	Yes	Yes	No	Yes	Yes	No	Yes	No	No	Yes	No	Yes	No	Yes	No	Yes	No	Yes	Yes	Yes	No	23-36	Male		No	No	No	Yes	No	Yes	Yes	Yes	Yes	Yes	Yes	$150,000 or More	No	American Indian or Alaska Native
IP Address	100	323	anonymous	EN	Yes	No	Yes	Yes	Yes	Yes	No	Yes	No	Yes	No	Yes	Yes	Yes	No	Yes	Yes	Yes	No	Yes	Yes	18-22	Male		No	No	No	Yes	No	Yes	Yes	No	No	No	No	$10,000 - $19,999	Yes	American Indian or Alaska Native
IP Address	100	521	anonymous	EN	Yes	Yes	No	Yes	Yes	No	Yes	Yes	No	Yes	Yes	No	Yes	Yes	Yes	Yes	Yes	Yes	No	Yes	Yes	23-36	Female		No	Yes	No	Yes	No	Yes	No	No	Yes	No	No	$75,000 - $99,999	Yes	American Indian or Alaska Native
IP Address	96	231	anonymous	EN	No	Yes	No	Yes	Yes	No	Yes	No	No	No	No	Yes	No	No	No	No	No	No	Yes	No	Yes	23-36	Male		No	No	No	Yes	No	No	Yes	Yes	No	No	No	Less than $10,000	Yes	American Indian or Alaska Native
IP Address	100	220	anonymous	EN	Yes	Yes	Yes	Yes	Yes	Yes	Yes	Yes	No	Yes	No	Yes	Yes	Yes	Yes	Yes	Yes	Yes	No	Yes	Yes	23-36	Male		No	Yes	No	Yes	Yes	No	Yes	No	Yes	Yes	Yes	$75,000 - $99,999	Yes	American Indian or Alaska Native
IP Address	96	140	anonymous	EN	Yes	No	Yes	Yes	Yes	No	Yes	Yes	No	Yes	No	Yes	Yes	Yes	No	Yes	Yes	Yes	No	Yes	Yes	18-22	Male		No	No	No	Yes	No	Yes	Yes	No	No	No	No	$75,000 - $99,999	Yes	American Indian or Alaska Native
IP Address	100	133	anonymous	EN	Yes	No	Yes	Yes	Yes	No	Yes	No	No	Yes	No	Yes	No	Yes	No	Yes	Yes	Yes	Yes	Yes	Yes	23-36	Female		No	No	No	Yes	No	Yes	Yes	No	Yes	Yes	Yes	$50,000 - $74,999	Yes	American Indian or Alaska Native,Asian,Black or African American
IP Address	100	358	anonymous	EN	Yes	Yes	Yes	Yes	Yes	Yes	Yes	Yes	No	Yes	Yes	Yes	Yes	Yes	Yes	Yes	Yes	Yes	Yes	Yes	Yes	23-36	Female		No	Yes	No	Yes	Yes	Yes	Yes	No	No	Yes	Yes	$10,000 - $19,999	No	American Indian or Alaska Native,Asian,White
IP Address	100	228	anonymous	EN	Yes	No	Yes	Yes	Yes	No	Yes	Yes	No	Yes	No	Yes	Yes	Yes	Yes	Yes	Yes	Yes	Yes	Yes	Yes	52-70	Female		No	No	No	Yes	No	Yes	No	No	No	No	No	$50,000 - $74,999	No	American Indian or Alaska Native,Black or African American,White
IP Address	100	245	anonymous	EN	Yes	No	Yes	Yes	Yes	No	Yes	Yes	No	Yes	No	Yes	Yes	Yes	Yes	Yes	Yes	Yes	Yes	Yes	Yes	23-36	Female		No	Yes	No	Yes	Yes	Yes	Yes	No	Yes	No	Yes	Less than $10,000	No	American Indian or Alaska Native,Black or African American,White
IP Address	100	390	anonymous	EN	Yes	No	Yes	Yes	No	No	No	No	No	Yes	No	Yes	No	Yes	No	Yes	Yes	Yes	Yes	Yes	Yes	23-36	Male		No	Yes	No	Yes	Yes	No	Yes	No	No	No	No	$100,000 - $149,999	No	American Indian or Alaska Native,Black or African American,White
IP Address	100	527	anonymous	EN	No	No	No	No	No	No	No	No	No	No	No	No	No	No	No	No	No	No	No	No	No	37-51	Male		Yes	No	No	Yes	No	Yes	No	No	No	No	No	Less than $10,000	No	American Indian or Alaska Native,White
IP Address	100	207	anonymous	EN	Yes	Yes	Yes	Yes	No	No	No	No	No	No	No	No	No	Yes	Yes	Yes	Yes	Yes	Yes	Yes	Yes	23-36	Male		Yes	Yes	Yes	Yes	Yes	Yes	Yes	No	No	No	Yes	$20,000 - $34,999	No	American Indian or Alaska Native,White
IP Address	96	280	anonymous	EN	Yes	No	Yes	Yes	Yes	No	Yes	Yes	No	Yes	No	Yes	Yes	Yes	No	Yes	Yes	Yes	No	Yes	Yes	23-36	Female		No	Yes	No	Yes	Yes	Yes	Yes	No	Yes	No	Yes	$75,000 - $99,999	No	American Indian or Alaska Native,White
IP Address	96	222	anonymous	EN	Yes	No	Yes	Yes	Yes	No	Yes	Yes	No	No	No	No	No	Yes	Yes	Yes	Yes	Yes	Yes	Yes	Yes	37-51	Female		No	Yes	No	Yes	Yes	Yes	Yes	No	No	No	Yes	$35,000 - $49,999	No	American Indian or Alaska Native,White
IP Address	100	221	anonymous	EN	No	No	No	Yes	No	No	No	No	No	No	No	No	No	Yes	Yes	Yes	Yes	Yes	Yes	Yes	Yes	37-51	Male		No	No	No	Yes	No	Yes	Yes	No	No	No	Yes	$20,000 - $34,999	No	American Indian or Alaska Native,White
IP Address	100	268	anonymous	EN	Yes	Yes	Yes	Yes	Yes	Yes	Yes	Yes	No	Yes	Yes	Yes	Yes	Yes	Yes	Yes	Yes	Yes	Yes	Yes	Yes	37-51	Male		No	No	No	Yes	No	Yes	No	Yes	Yes	No	Yes	$35,000 - $49,999	No	American Indian or Alaska Native,White
IP Address	100	228	anonymous	EN	Yes	No	Yes	Yes	Yes	No	Yes	Yes	No	No	No	No	No	Yes	No	Yes	Yes	Yes	No	Yes	Yes	37-51	Male		Yes	No	No	Yes	No	Yes	Yes	No	No	Yes	Yes	$150,000 or More	No	American Indian or Alaska Native,White
IP Address	100	151	anonymous	EN	Yes	No	Yes	Yes	Yes	No	Yes	Yes	No	Yes	No	Yes	No	Yes	No	No	Yes	Yes	No	Yes	Yes	37-51	Female		No	No	No	Yes	No	Yes	Yes	Yes	No	No	No	$20,000 - $34,999	No	American Indian or Alaska Native,White
IP Address	100	174	anonymous	EN	Yes	Yes	Yes	Yes	No	No	No	No	No	Yes	Yes	Yes	Yes	Yes	No	Yes	Yes	Yes	Yes	Yes	Yes	52-70	Male		Yes	Yes	Yes	Yes	Yes	Yes	Yes	No	No	No	Yes	$20,000 - $34,999	No	American Indian or Alaska Native,White
IP Address	100	239	anonymous	EN	Yes	No	Yes	Yes	Yes	No	Yes	Yes	No	No	No	No	No	Yes	Yes	Yes	Yes	Yes	Yes	Yes	Yes	37-51	Female		Yes	Yes	Yes	Yes	No	Yes	No	No	No	Yes	Yes	$50,000 - $74,999	No	American Indian or Alaska Native,White
IP Address	100	259	anonymous	EN	Yes	No	Yes	Yes	Yes	No	Yes	Yes	No	Yes	No	Yes	Yes	Yes	No	Yes	No	Yes	No	Yes	Yes	37-51	Female		No	No	No	Yes	No	No	Yes	No	Yes	No	Yes	$75,000 - $99,999	No	American Indian or Alaska Native,White
IP Address	100	276	anonymous	EN	Yes	No	Yes	Yes	Yes	No	Yes	Yes	No	Yes	No	Yes	Yes	Yes	Yes	Yes	Yes	Yes	Yes	Yes	Yes	23-36	Male		No	Yes	No	Yes	Yes	Yes	Yes	No	No	No	Yes	$10,000 - $19,999	No	American Indian or Alaska Native,White
IP Address	100	186	anonymous	EN	Yes	No	Yes	Yes	Yes	No	Yes	Yes	No	Yes	No	Yes	Yes	Yes	No	Yes	Yes	Yes	No	Yes	Yes	23-36	Female		No	Yes	No	Yes	Yes	No	Yes	No	No	No	No	$35,000 - $49,999	No	American Indian or Alaska Native,White
IP Address	100	150	anonymous	EN	Yes	No	Yes	Yes	No	No	No	No	No	Yes	No	Yes	No	Yes	No	No	No	Yes	No	No	No	23-36	Female		No	No	No	Yes	No	No	No	No	No	No	No	Less than $10,000	No	American Indian or Alaska Native,White
IP Address	96	426	anonymous	EN	Yes	Yes	Yes	Yes	Yes	Yes	Yes	Yes	No	Yes	No	Yes	Yes	Yes	Yes	Yes	Yes	Yes	Yes	Yes	Yes	52-70	Female		Yes	No	Yes	Yes	No	Yes	No	No	No	No	No	$10,000 - $19,999	No	American Indian or Alaska Native,White
IP Address	100	140	anonymous	EN	No	No	No	No	No	No	No	No	No	No	No	No	No	Yes	Yes	Yes	Yes	Yes	Yes	Yes	Yes	23-36	Female		No	Yes	No	Yes	Yes	No	No	No	No	No	Yes	$20,000 - $34,999	No	American Indian or Alaska Native,White
IP Address	100	212	anonymous	EN	Yes	Yes	Yes	Yes	Yes	Yes	Yes	Yes	No	Yes	Yes	Yes	Yes	Yes	Yes	Yes	Yes	Yes	Yes	Yes	Yes	52-70	Male		No	Yes	No	Yes	Yes	Yes	Yes	No	No	No	Yes	$20,000 - $34,999	No	American Indian or Alaska Native,White
IP Address	96	359	anonymous	EN	Yes	No	Yes	Yes	Yes	No	Yes	Yes	No	Yes	No	Yes	Yes	Yes	No	Yes	Yes	Yes	Yes	Yes	Yes	37-51	Female		No	Yes	No	Yes	Yes	No	Yes	No	Yes	No	No	$50,000 - $74,999	No	American Indian or Alaska Native,White
IP Address	100	244	anonymous	EN	Yes	No	Yes	Yes	Yes	No	Yes	Yes	No	Yes	No	Yes	Yes	No	No	No	No	No	No	No	No	37-51	Female		Yes	No	Yes	Yes	Yes	Yes	No	No	Yes	No	Yes	$10,000 - $19,999	No	American Indian or Alaska Native,White
IP Address	100	247	anonymous	EN	Yes	Yes	Yes	Yes	Yes	No	Yes	Yes	No	Yes	No	Yes	Yes	Yes	Yes	Yes	Yes	Yes	Yes	Yes	Yes	37-51	Female		No	Yes	No	Yes	Yes	Yes	No	No	No	No	No	$75,000 - $99,999	Yes	American Indian or Alaska Native,White
IP Address	100	205	anonymous	EN	Yes	Yes	Yes	Yes	Yes	Yes	Yes	Yes	No	Yes	No	Yes	Yes	Yes	Yes	Yes	Yes	Yes	Yes	Yes	Yes	52-70	Female		No	No	No	Yes	No	Yes	No	No	Yes	No	Yes	$50,000 - $74,999	Yes	American Indian or Alaska Native,White
IP Address	100	186	anonymous	EN	Yes	Yes	Yes	Yes	Yes	Yes	Yes	Yes	No	Yes	Yes	Yes	Yes	Yes	Yes	Yes	Yes	Yes	Yes	Yes	Yes	37-51	Female		No	Yes	No	Yes	Yes	Yes	Yes	Yes	Yes	No	Yes	$50,000 - $74,999	Yes	American Indian or Alaska Native,White
IP Address	100	175	anonymous	EN	Yes	No	Yes	Yes	Yes	No	Yes	Yes	No	Yes	No	Yes	Yes	No	No	No	No	Yes	No	Yes	Yes	23-36	Male		No	No	No	Yes	No	No	No	No	No	No	Yes	$75,000 - $99,999	Yes	American Indian or Alaska Native,White
IP Address	100	565	anonymous	EN	Yes	No	Yes	Yes	No	No	No	No	No	Yes	No	Yes	No	Yes	Yes	Yes	Yes	Yes	Yes	Yes	Yes	37-51	Female		No	No	No	Yes	No	Yes	Yes	No	No	No	Yes	$20,000 - $34,999	Yes	American Indian or Alaska Native,White
IP Address	100	186	anonymous	EN	Yes	No	Yes	Yes	Yes	Yes	Yes	No	No	No	No	No	No	Yes	Yes	Yes	Yes	Yes	Yes	Yes	Yes	23-36	Male		No	No	No	Yes	No	No	Yes	No	No	Yes	Yes	$50,000 - $74,999	Yes	American Indian or Alaska Native,White
IP Address	100	184	anonymous	EN	Yes	No	Yes	No	No	No	No	No	No	Yes	No	Yes	No	Yes	No	Yes	No	Yes	No	Yes	No	23-36	Male		No	Yes	No	Yes	Yes	No	Yes	No	No	No	Yes	$35,000 - $49,999	No	American Indian or Alaska Native,White,Other (please specify)	Middle Eastern
IP Address	100	224	anonymous	EN	Yes	No	Yes	Yes	No	No	No	No	No	No	No	No	No	Yes	Yes	Yes	Yes	Yes	Yes	Yes	Yes	37-51	Male		No	No	No	Yes	No	No	Yes	No	No	No	No	$150,000 or More	No	Asian
IP Address	100	211	anonymous	EN	Yes	No	Yes	Yes	Yes	No	Yes	Yes	No	Yes	No	Yes	Yes	Yes	Yes	Yes	Yes	Yes	Yes	Yes	Yes	23-36	Female		No	No	No	Yes	No	No	No	No	No	Yes	Yes	$20,000 - $34,999	No	Asian
IP Address	100	158	anonymous	EN	Yes	Yes	Yes	Yes	Yes	Yes	Yes	Yes	No	Yes	No	Yes	No	Yes	Yes	Yes	Yes	Yes	Yes	Yes	Yes	18-22	Male		No	No	No	Yes	No	No	No	No	No	No	No	$150,000 or More	No	Asian
IP Address	96	71	anonymous	EN	Yes	Yes	Yes	Yes	Yes	Yes	Yes	Yes	No	Yes	Yes	Yes	Yes	Yes	Yes	Yes	Yes	Yes	Yes	Yes	Yes	18-22	Female		No	No	No	Yes	No	No	No	No	No	No	No	$50,000 - $74,999	No	Asian
IP Address	100	292	anonymous	EN	Yes	Yes	Yes	Yes	No	Yes	Yes	No	No	Yes	No	Yes	No	Yes	Yes	No	No	Yes	No	Yes	Yes	23-36	Male		No	No	No	Yes	No	No	No	No	No	No	No	$35,000 - $49,999	No	Asian
IP Address	96	169	anonymous	EN	Yes	Yes	Yes	Yes	Yes	Yes	Yes	Yes	No	Yes	Yes	Yes	Yes	No	No	No	No	Yes	Yes	Yes	Yes	37-51	Female		No	No	No	Yes	No	Yes	Yes	No	No	No	No	$75,000 - $99,999	No	Asian
IP Address	96	143	anonymous	EN	Yes	Yes	Yes	Yes	Yes	Yes	Yes	Yes	No	No	No	No	No	Yes	Yes	Yes	Yes	Yes	Yes	Yes	Yes	23-36	Female		No	No	No	Yes	No	No	Yes	No	No	No	Yes	$50,000 - $74,999	No	Asian
IP Address	100	166	anonymous	EN	Yes	No	Yes	Yes	Yes	No	Yes	Yes	No	Yes	No	Yes	Yes	Yes	No	Yes	Yes	Yes	No	Yes	Yes	37-51	Male		Yes	No	No	Yes	No	Yes	Yes	No	No	No	No	$20,000 - $34,999	No	Asian
IP Address	100	203	anonymous	EN	Yes	No	Yes	Yes	No	No	No	No	No	No	No	No	No	Yes	Yes	Yes	Yes	Yes	Yes	Yes	Yes	18-22	Male		No	No	Yes	Yes	No	No	No	No	No	No	Yes	$100,000 - $149,999	No	Asian
IP Address	100	107	anonymous	EN	Yes	Yes	Yes	Yes	Yes	Yes	Yes	Yes	No	Yes	Yes	Yes	Yes	Yes	Yes	Yes	Yes	Yes	Yes	Yes	Yes	23-36	Male		No	No	No	Yes	No	Yes	No	No	No	No	No	$75,000 - $99,999	No	Asian
IP Address	100	148	anonymous	EN	Yes	Yes	Yes	Yes	Yes	Yes	Yes	Yes	No	Yes	Yes	Yes	No	Yes	Yes	Yes	No	Yes	Yes	Yes	Yes	18-22	Female		No	No	No	Yes	No	No	No	No	No	No	No	$35,000 - $49,999	No	Asian
IP Address	100	83	anonymous	EN	No	No	No	Yes	Yes	Yes	Yes	Yes	No	Yes	Yes	Yes	Yes	No	Yes	No	No	Yes	No	No	Yes	18-22	Male		No	No	No	Yes	No	No	No	No	No	No	No	$35,000 - $49,999	No	Asian
IP Address	100	295	anonymous	EN	Yes	No	Yes	Yes	Yes	No	Yes	Yes	No	No	No	Yes	Yes	Yes	Yes	Yes	Yes	Yes	Yes	Yes	Yes	37-51	Male		No	No	No	Yes	No	Yes	No	No	No	No	No	$50,000 - $74,999	No	Asian
IP Address	100	372	anonymous	EN	Yes	No	Yes	Yes	Yes	No	Yes	No	No	Yes	No	Yes	No	Yes	No	Yes	Yes	Yes	No	Yes	No	23-36	Female		No	No	No	Yes	No	No	No	No	No	No	No	$100,000 - $149,999	No	Asian
IP Address	100	105	anonymous	EN	Yes	Yes	Yes	Yes	Yes	Yes	Yes	Yes	No	Yes	Yes	Yes	Yes	Yes	Yes	Yes	Yes	Yes	Yes	Yes	Yes	18-22	Female		No	Yes	No	Yes	Yes	No	Yes	No	No	No	No	$20,000 - $34,999	No	Asian
IP Address	100	90	anonymous	EN	Yes	Yes	Yes	Yes	Yes	Yes	Yes	Yes	No	Yes	Yes	Yes	Yes	Yes	Yes	Yes	Yes	Yes	Yes	Yes	Yes	18-22	Female		No	No	No	Yes	No	No	No	No	No	No	No	$20,000 - $34,999	No	Asian
IP Address	100	223	anonymous	EN	Yes	Yes	Yes	Yes	Yes	Yes	Yes	Yes	No	Yes	Yes	Yes	No	Yes	Yes	Yes	No	Yes	Yes	Yes	Yes	23-36	Male		No	No	No	Yes	No	No	No	No	No	No	No	$50,000 - $74,999	No	Asian
IP Address	100	314	anonymous	EN	No	No	Yes	No	Yes	No	Yes	No	No	Yes	No	Yes	No	Yes	No	Yes	Yes	Yes	No	Yes	Yes	23-36	Male		No	No	No	Yes	No	No	No	No	No	No	No	$75,000 - $99,999	No	Asian
IP Address	100	170	anonymous	EN	Yes	Yes	Yes	Yes	Yes	Yes	Yes	Yes	No	Yes	Yes	Yes	Yes	Yes	Yes	Yes	Yes	Yes	Yes	Yes	Yes	23-36	Female		No	No	No	Yes	No	No	No	No	No	No	No	$75,000 - $99,999	No	Asian
IP Address	100	190	anonymous	EN	Yes	Yes	Yes	Yes	No	No	No	No	No	No	Yes	Yes	Yes	Yes	Yes	Yes	Yes	Yes	Yes	Yes	Yes	18-22	Female		No	No	No	Yes	No	No	No	No	No	No	No	$10,000 - $19,999	No	Asian
IP Address	100	1189	anonymous	EN	Yes	Yes	Yes	Yes	Yes	Yes	Yes	Yes	No	No	No	No	No	No	No	No	No	Yes	Yes	Yes	Yes	37-51	Female		No	Yes	No	Yes	Yes	No	No	No	No	No	No	$35,000 - $49,999	No	Asian
IP Address	100	266	anonymous	EN	Yes	No	No	Yes	Yes	No	No	Yes	No	Yes	No	No	Yes	Yes	Yes	Yes	Yes	Yes	Yes	Yes	Yes	37-51	Male		No	No	No	Yes	No	No	No	No	No	No	No	$75,000 - $99,999	No	Asian
IP Address	100	57	anonymous	EN	Yes	Yes	Yes	Yes	Yes	Yes	Yes	Yes	No	Yes	Yes	No	No	Yes	Yes	No	Yes	Yes	Yes	Yes	Yes	23-36	Female		No	No	No	Yes	No	No	No	No	No	No	No	$35,000 - $49,999	No	Asian
IP Address	100	428	anonymous	EN	No	No	No	Yes	No	No	No	No	No	No	No	No	No	Yes	Yes	Yes	Yes	Yes	Yes	Yes	Yes	23-36	Female		No	Yes	No	Yes	Yes	No	No	No	No	No	No	$50,000 - $74,999	No	Asian
IP Address	100	134	anonymous	EN	Yes	Yes	Yes	Yes	Yes	Yes	Yes	Yes	No	Yes	Yes	Yes	Yes	Yes	Yes	Yes	Yes	Yes	Yes	Yes	Yes	23-36	Female		No	No	No	Yes	No	Yes	No	No	No	No	No	$20,000 - $34,999	No	Asian
IP Address	100	242	anonymous	EN	Yes	Yes	Yes	Yes	Yes	Yes	Yes	Yes	No	Yes	Yes	Yes	Yes	Yes	Yes	Yes	Yes	Yes	Yes	Yes	Yes	23-36	Male		No	No	No	Yes	No	Yes	Yes	No	No	No	No	$20,000 - $34,999	No	Asian
IP Address	100	136	anonymous	EN	Yes	Yes	Yes	Yes	Yes	Yes	Yes	Yes	No	Yes	Yes	Yes	Yes	Yes	Yes	Yes	Yes	Yes	Yes	Yes	Yes	23-36	Female		No	No	No	Yes	No	No	No	No	No	No	No	$20,000 - $34,999	No	Asian
IP Address	100	177	anonymous	EN	Yes	Yes	Yes	Yes	Yes	Yes	Yes	Yes	No	Yes	Yes	Yes	Yes	Yes	Yes	Yes	Yes	Yes	Yes	Yes	Yes	37-51	Female		No	No	No	Yes	No	Yes	Yes	No	No	No	Yes	$20,000 - $34,999	No	Asian
IP Address	96	117	anonymous	EN	Yes	Yes	Yes	Yes	No	No	No	No	No	Yes	Yes	Yes	Yes	Yes	Yes	Yes	Yes	Yes	Yes	Yes	Yes	23-36	Female		No	No	No	Yes	No	No	Yes	No	No	No	No	$150,000 or More	No	Asian
IP Address	100	221	anonymous	EN	Yes	No	Yes	Yes	Yes	No	Yes	Yes	No	Yes	No	Yes	Yes	Yes	No	Yes	Yes	Yes	No	Yes	Yes	23-36	Male		No	Yes	No	Yes	Yes	Yes	Yes	No	No	No	No	$20,000 - $34,999	No	Asian
IP Address	100	273	anonymous	EN	Yes	Yes	Yes	Yes	No	No	No	No	No	Yes	No	Yes	Yes	Yes	No	Yes	Yes	Yes	No	Yes	Yes	23-36	Female		No	No	No	Yes	No	No	Yes	No	No	No	No	$35,000 - $49,999	No	Asian
IP Address	100	129	anonymous	EN	Yes	No	No	No	No	No	No	No	No	No	No	No	No	No	No	No	No	No	No	No	No	23-36	Male		No	No	No	Yes	No	Yes	Yes	No	No	No	No	$20,000 - $34,999	No	Asian
IP Address	100	95	anonymous	EN	Yes	Yes	Yes	Yes	Yes	Yes	Yes	Yes	No	Yes	Yes	Yes	No	Yes	Yes	Yes	Yes	Yes	Yes	Yes	Yes	18-22	Male		No	No	No	Yes	No	No	No	No	No	No	No	$75,000 - $99,999	No	Asian
IP Address	100	357	anonymous	EN	Yes	Yes	Yes	Yes	No	No	No	No	No	No	No	No	No	No	No	No	No	No	No	No	No	37-51	Male		No	No	No	Yes	No	No	No	No	No	No	No	$10,000 - $19,999	No	Asian
IP Address	96	79	anonymous	EN	Yes	Yes	Yes	Yes	Yes	Yes	Yes	Yes	No	Yes	Yes	Yes	Yes	Yes	Yes	Yes	Yes	Yes	Yes	Yes	Yes	23-36	Male		No	No	No	Yes	No	No	No	No	No	No	No	$35,000 - $49,999	No	Asian
IP Address	96	108	anonymous	EN	Yes	Yes	Yes	Yes	Yes	Yes	Yes	Yes	No	Yes	Yes	Yes	Yes	Yes	Yes	Yes	Yes	Yes	Yes	Yes	Yes	18-22	Female		No	Yes	No	Yes	Yes	No	No	No	No	No	No	$20,000 - $34,999	No	Asian
IP Address	100	182	anonymous	EN	Yes	No	Yes	Yes	Yes	No	Yes	Yes	No	Yes	No	Yes	Yes	Yes	No	Yes	Yes	Yes	No	Yes	Yes	23-36	Male		No	No	No	Yes	No	No	No	No	No	No	No	$35,000 - $49,999	No	Asian
IP Address	100	131	anonymous	EN	Yes	No	Yes	Yes	Yes	No	Yes	Yes	No	No	No	No	No	No	No	No	No	No	No	No	No	23-36	Male		No	No	No	Yes	No	No	No	No	No	No	No	$35,000 - $49,999	No	Asian
IP Address	100	168	anonymous	EN	Yes	Yes	Yes	Yes	Yes	Yes	Yes	Yes	No	Yes	Yes	Yes	Yes	Yes	Yes	Yes	Yes	Yes	Yes	Yes	Yes	23-36	Male		No	Yes	No	Yes	Yes	Yes	Yes	No	No	No	No	$50,000 - $74,999	No	Asian
IP Address	100	186	anonymous	EN	Yes	No	Yes	Yes	Yes	No	Yes	Yes	No	Yes	No	Yes	Yes	Yes	No	Yes	Yes	Yes	Yes	Yes	Yes	23-36	Female		No	No	No	Yes	No	No	Yes	No	No	No	No	$100,000 - $149,999	No	Asian
IP Address	100	63858	anonymous	EN	Yes	Yes	Yes	Yes	Yes	Yes	Yes	Yes	No	Yes	Yes	Yes	Yes	Yes	Yes	Yes	Yes	#NULL!	#NULL!	#NULL!	#NULL!	23-36	Male		No	No	No	Yes	No	No	No	No	#NULL!	No	No	$150,000 or More	No	Asian
IP Address	100	109	anonymous	EN	Yes	Yes	Yes	Yes	Yes	Yes	Yes	Yes	No	Yes	Yes	Yes	Yes	Yes	Yes	Yes	Yes	Yes	Yes	Yes	Yes	23-36	Male		No	No	No	Yes	No	No	No	No	No	No	No	$75,000 - $99,999	No	Asian
IP Address	100	208	anonymous	EN	Yes	Yes	Yes	Yes	Yes	Yes	Yes	Yes	No	Yes	No	Yes	No	Yes	No	Yes	No	Yes	No	Yes	Yes	23-36	Male		No	No	No	Yes	No	No	No	No	No	No	No	$20,000 - $34,999	No	Asian
IP Address	100	160	anonymous	EN	Yes	Yes	Yes	Yes	Yes	Yes	Yes	Yes	No	No	No	No	No	No	No	No	No	Yes	Yes	Yes	Yes	23-36	Male		No	No	No	Yes	No	No	Yes	No	No	No	No	$150,000 or More	No	Asian
IP Address	100	157	anonymous	EN	Yes	Yes	Yes	Yes	Yes	Yes	Yes	Yes	No	Yes	Yes	Yes	Yes	Yes	Yes	Yes	Yes	Yes	Yes	Yes	Yes	23-36	Female		No	No	No	Yes	No	No	No	No	No	No	No	Less than $10,000	No	Asian
IP Address	100	144	anonymous	EN	Yes	Yes	Yes	Yes	Yes	Yes	Yes	Yes	No	Yes	No	Yes	Yes	Yes	No	Yes	Yes	Yes	Yes	Yes	Yes	23-36	Female		No	No	No	Yes	No	No	No	No	No	No	No	$100,000 - $149,999	No	Asian
IP Address	96	214	anonymous	EN	Yes	No	Yes	Yes	Yes	No	Yes	Yes	No	Yes	No	Yes	Yes	Yes	No	Yes	Yes	Yes	No	Yes	Yes	23-36	Female		Yes	Yes	No	Yes	Yes	No	No	No	No	No	No	$20,000 - $34,999	No	Asian
IP Address	100	264	anonymous	EN	Yes	Yes	Yes	Yes	Yes	Yes	Yes	Yes	No	Yes	Yes	Yes	Yes	Yes	Yes	Yes	Yes	Yes	Yes	Yes	Yes	37-51	Female		No	No	No	Yes	No	No	No	No	No	No	No	$50,000 - $74,999	No	Asian
IP Address	100	860	anonymous	EN	Yes	Yes	Yes	Yes	Yes	Yes	Yes	Yes	No	No	No	No	No	Yes	No	Yes	No	Yes	No	Yes	No	52-70	Male		No	No	No	Yes	No	Yes	Yes	No	No	No	No	$10,000 - $19,999	No	Asian
IP Address	100	185	anonymous	EN	Yes	Yes	Yes	Yes	No	No	No	No	No	Yes	Yes	Yes	Yes	Yes	Yes	Yes	Yes	Yes	Yes	Yes	Yes	23-36	Female		No	No	No	Yes	No	No	No	No	No	No	No	$35,000 - $49,999	No	Asian
IP Address	100	107	anonymous	EN	Yes	No	Yes	Yes	No	Yes	Yes	No	No	Yes	No	Yes	Yes	Yes	No	No	Yes	No	Yes	No	Yes	23-36	Male		Yes	No	No	Yes	No	Yes	Yes	No	No	No	No	$20,000 - $34,999	No	Asian
IP Address	100	127	anonymous	EN	Yes	No	Yes	Yes	Yes	No	Yes	Yes	No	Yes	No	Yes	Yes	Yes	No	Yes	Yes	Yes	No	Yes	Yes	23-36	Male		No	No	No	Yes	No	No	No	No	No	No	No	$35,000 - $49,999	No	Asian
IP Address	100	230	anonymous	EN	Yes	Yes	Yes	Yes	Yes	Yes	Yes	Yes	No	Yes	Yes	Yes	Yes	Yes	No	Yes	Yes	Yes	Yes	Yes	Yes	23-36	Female		No	No	No	Yes	No	No	No	No	No	No	No	$50,000 - $74,999	No	Asian
IP Address	100	137	anonymous	EN	Yes	Yes	Yes	Yes	Yes	Yes	Yes	Yes	No	No	No	No	No	Yes	No	Yes	Yes	Yes	Yes	Yes	Yes	23-36	Female		No	No	No	Yes	No	Yes	Yes	No	No	No	Yes	$50,000 - $74,999	No	Asian
IP Address	100	142	anonymous	EN	Yes	No	Yes	Yes	Yes	No	Yes	Yes	No	Yes	No	Yes	Yes	Yes	Yes	No	Yes	Yes	No	Yes	Yes	18-22	Male		No	No	No	Yes	No	No	No	No	No	No	No	$50,000 - $74,999	No	Asian
IP Address	100	248	anonymous	EN	Yes	Yes	Yes	Yes	Yes	Yes	Yes	Yes	No	Yes	Yes	Yes	Yes	Yes	Yes	Yes	Yes	Yes	Yes	Yes	Yes	23-36	Male		No	No	No	Yes	No	Yes	Yes	No	No	No	No	$50,000 - $74,999	No	Asian
IP Address	100	281	anonymous	EN	No	No	No	No	No	No	No	No	No	No	No	No	No	Yes	Yes	Yes	Yes	Yes	Yes	Yes	Yes	23-36	Female		No	No	No	Yes	No	No	Yes	No	No	No	No	$75,000 - $99,999	No	Asian
IP Address	100	762	anonymous	EN	Yes	No	Yes	Yes	No	No	No	No	No	No	No	No	No	Yes	Yes	Yes	Yes	Yes	Yes	Yes	Yes	23-36	Male		No	No	No	Yes	No	No	Yes	No	No	No	No	$75,000 - $99,999	No	Asian
IP Address	100	196	anonymous	EN	Yes	No	Yes	Yes	Yes	No	Yes	No	No	Yes	No	Yes	Yes	Yes	No	Yes	Yes	Yes	No	Yes	Yes	23-36	Female		No	No	No	Yes	No	No	No	No	No	No	No	$35,000 - $49,999	No	Asian
IP Address	100	103	anonymous	EN	Yes	Yes	Yes	Yes	Yes	No	Yes	Yes	No	Yes	No	Yes	Yes	Yes	No	Yes	Yes	Yes	Yes	Yes	Yes	18-22	Male		No	No	No	Yes	No	No	Yes	No	No	No	No	$100,000 - $149,999	No	Asian
IP Address	100	156	anonymous	EN	Yes	No	Yes	No	Yes	No	Yes	No	No	Yes	No	No	No	Yes	No	Yes	No	Yes	No	Yes	No	23-36	Female		No	No	No	Yes	No	No	Yes	No	Yes	No	No	$75,000 - $99,999	No	Asian
IP Address	100	277	anonymous	EN	Yes	No	Yes	Yes	Yes	No	Yes	Yes	No	Yes	No	Yes	No	No	No	No	No	Yes	Yes	Yes	Yes	23-36	Male		No	No	No	Yes	No	Yes	Yes	No	No	No	No	$50,000 - $74,999	No	Asian
IP Address	100	247	anonymous	EN	Yes	Yes	Yes	Yes	Yes	Yes	Yes	Yes	No	Yes	Yes	Yes	Yes	Yes	Yes	Yes	Yes	Yes	Yes	Yes	Yes	37-51	Male		No	No	No	Yes	No	Yes	Yes	No	No	No	No	$150,000 or More	No	Asian
IP Address	100	108	anonymous	EN	Yes	Yes	Yes	Yes	Yes	Yes	Yes	Yes	No	Yes	No	Yes	No	Yes	No	Yes	Yes	No	No	Yes	No	23-36	Male		Yes	No	No	Yes	No	Yes	No	No	No	No	No	$35,000 - $49,999	No	Asian
IP Address	100	125	anonymous	EN	Yes	No	Yes	Yes	Yes	Yes	Yes	Yes	No	Yes	No	Yes	Yes	Yes	No	Yes	Yes	Yes	Yes	Yes	Yes	23-36	Male		No	No	No	Yes	No	No	Yes	No	No	No	No	$35,000 - $49,999	No	Asian
IP Address	100	135	anonymous	EN	Yes	No	Yes	Yes	Yes	Yes	Yes	Yes	No	Yes	No	Yes	Yes	Yes	No	Yes	Yes	Yes	No	Yes	Yes	23-36	Female		No	No	No	Yes	No	No	No	No	No	No	No	$75,000 - $99,999	No	Asian
IP Address	96	143	anonymous	EN	Yes	Yes	Yes	Yes	No	No	No	No	No	Yes	Yes	Yes	Yes	Yes	Yes	Yes	Yes	Yes	Yes	Yes	Yes	23-36	Male		No	No	No	Yes	No	No	No	No	No	No	No	$100,000 - $149,999	No	Asian
IP Address	100	290	anonymous	EN	Yes	Yes	Yes	Yes	Yes	Yes	Yes	Yes	No	Yes	Yes	Yes	Yes	Yes	Yes	Yes	Yes	Yes	Yes	Yes	Yes	37-51	Male		No	Yes	No	Yes	Yes	No	No	Yes	Yes	No	No	$35,000 - $49,999	No	Asian
IP Address	100	200	anonymous	EN	No	No	No	Yes	No	No	No	Yes	No	No	No	No	Yes	No	No	No	Yes	Yes	Yes	Yes	Yes	23-36	Male		No	No	No	Yes	No	No	No	No	No	No	Yes	$35,000 - $49,999	No	Asian
IP Address	100	432	anonymous	EN	Yes	No	Yes	Yes	Yes	No	Yes	Yes	No	Yes	No	Yes	No	Yes	No	Yes	Yes	Yes	No	Yes	Yes	37-51	Male		No	Yes	No	Yes	Yes	No	Yes	No	No	No	No	Less than $10,000	No	Asian
IP Address	100	666	anonymous	EN	Yes	No	Yes	Yes	No	No	No	No	No	No	No	No	No	No	No	No	No	No	No	No	No	37-51	Female		No	No	No	Yes	No	No	No	No	No	No	No	$35,000 - $49,999	No	Asian
IP Address	96	99	anonymous	EN	Yes	Yes	No	Yes	Yes	Yes	No	No	No	Yes	Yes	Yes	Yes	Yes	Yes	Yes	Yes	Yes	Yes	Yes	Yes	23-36	Male		No	No	No	Yes	No	No	No	No	No	No	No	$50,000 - $74,999	No	Asian
IP Address	100	137	anonymous	EN	Yes	Yes	Yes	Yes	Yes	No	Yes	Yes	No	Yes	No	Yes	Yes	Yes	Yes	Yes	Yes	Yes	Yes	Yes	Yes	23-36	Male		No	No	No	Yes	No	No	No	No	No	No	No	$50,000 - $74,999	No	Asian
IP Address	100	242	anonymous	EN	Yes	No	Yes	Yes	Yes	Yes	Yes	Yes	No	Yes	No	Yes	Yes	Yes	Yes	Yes	Yes	Yes	No	Yes	Yes	23-36	Female		No	No	No	Yes	No	No	No	No	No	No	No	$50,000 - $74,999	No	Asian
IP Address	100	139	anonymous	EN	Yes	Yes	Yes	Yes	No	No	No	No	No	Yes	Yes	Yes	Yes	No	No	No	No	No	No	No	No	23-36	Male		No	No	No	Yes	No	No	No	No	No	No	No	$35,000 - $49,999	No	Asian
IP Address	96	1501	anonymous	EN	Yes	Yes	Yes	Yes	Yes	Yes	Yes	Yes	No	Yes	Yes	Yes	Yes	Yes	Yes	Yes	Yes	Yes	Yes	Yes	Yes	37-51	Male		No	No	No	Yes	No	No	No	No	Yes	No	No	Less than $10,000	No	Asian
IP Address	100	431	anonymous	EN	No	No	No	No	No	No	No	No	No	No	No	No	No	Yes	Yes	Yes	Yes	No	No	No	No	23-36	Male		No	No	No	Yes	No	No	No	No	No	Yes	Yes	$50,000 - $74,999	No	Asian
IP Address	100	267	anonymous	EN	Yes	No	Yes	Yes	Yes	No	Yes	Yes	No	Yes	No	Yes	Yes	Yes	Yes	Yes	Yes	Yes	Yes	Yes	Yes	37-51	Female		No	No	No	Yes	No	Yes	No	No	No	No	No	$75,000 - $99,999	No	Asian
IP Address	100	148	anonymous	EN	Yes	Yes	Yes	Yes	No	No	No	No	No	Yes	No	Yes	Yes	Yes	No	Yes	Yes	Yes	Yes	Yes	Yes	23-36	Male		No	No	No	Yes	No	No	No	No	No	No	No	$50,000 - $74,999	No	Asian
IP Address	100	128	anonymous	EN	Yes	Yes	Yes	Yes	Yes	Yes	Yes	Yes	No	Yes	No	Yes	Yes	Yes	Yes	Yes	Yes	Yes	Yes	Yes	Yes	23-36	Male		No	No	No	Yes	No	No	No	No	No	No	No	$50,000 - $74,999	No	Asian
IP Address	100	424	anonymous	EN	Yes	No	Yes	Yes	Yes	No	Yes	Yes	No	Yes	No	Yes	Yes	Yes	No	Yes	Yes	Yes	No	Yes	Yes	37-51	Male		No	No	No	Yes	No	Yes	No	No	No	No	No	$100,000 - $149,999	No	Asian
IP Address	96	389	anonymous	EN	Yes	No	Yes	Yes	Yes	No	Yes	Yes	No	Yes	No	Yes	Yes	Yes	Yes	Yes	Yes	Yes	Yes	Yes	Yes	37-51	Male		No	No	No	Yes	No	No	Yes	No	No	No	No	$75,000 - $99,999	No	Asian
IP Address	100	256	anonymous	EN	Yes	Yes	Yes	Yes	Yes	Yes	Yes	Yes	No	Yes	Yes	Yes	Yes	Yes	Yes	Yes	Yes	Yes	Yes	Yes	Yes	23-36	Male		No	No	No	Yes	No	Yes	Yes	No	No	No	No	$100,000 - $149,999	No	Asian
IP Address	100	98	anonymous	EN	Yes	No	Yes	No	Yes	No	Yes	No	No	Yes	No	Yes	No	No	No	Yes	No	Yes	Yes	Yes	Yes	23-36	Male		No	No	No	Yes	No	Yes	Yes	No	No	No	No	$20,000 - $34,999	No	Asian
IP Address	100	130	anonymous	EN	Yes	No	Yes	Yes	Yes	No	Yes	Yes	No	Yes	No	Yes	Yes	No	No	No	No	No	No	No	No	23-36	Male		No	No	No	Yes	No	No	No	No	No	No	No	$35,000 - $49,999	No	Asian
IP Address	100	351	anonymous	EN	Yes	No	Yes	Yes	Yes	No	Yes	No	No	Yes	No	Yes	No	Yes	No	Yes	Yes	Yes	No	Yes	Yes	23-36	Female		No	No	No	Yes	No	No	No	No	No	No	No	$10,000 - $19,999	No	Asian
IP Address	100	110	anonymous	EN	Yes	Yes	Yes	Yes	Yes	Yes	Yes	Yes	No	Yes	Yes	Yes	Yes	Yes	Yes	Yes	Yes	Yes	Yes	Yes	Yes	23-36	Male		No	No	No	Yes	No	No	No	No	No	No	No	Less than $10,000	No	Asian
IP Address	100	117	anonymous	EN	Yes	Yes	Yes	No	Yes	Yes	Yes	No	No	Yes	No	No	No	Yes	Yes	Yes	Yes	Yes	No	Yes	Yes	18-22	Male		No	No	No	Yes	No	No	No	No	No	No	No	$50,000 - $74,999	No	Asian
IP Address	96	286	anonymous	EN	Yes	Yes	Yes	Yes	Yes	No	Yes	Yes	No	Yes	No	Yes	Yes	Yes	No	Yes	Yes	Yes	No	Yes	Yes	37-51	Female		Yes	Yes	No	Yes	Yes	No	Yes	No	No	No	Yes	$20,000 - $34,999	No	Asian
IP Address	100	291	anonymous	EN	Yes	No	Yes	Yes	No	No	No	No	No	Yes	No	Yes	Yes	Yes	No	Yes	Yes	Yes	No	Yes	Yes	23-36	Male		No	No	No	Yes	No	Yes	Yes	No	No	No	No	$10,000 - $19,999	No	Asian
IP Address	100	157	anonymous	EN	Yes	Yes	Yes	Yes	Yes	Yes	Yes	Yes	No	Yes	Yes	Yes	Yes	Yes	Yes	Yes	Yes	Yes	Yes	Yes	Yes	37-51	Female		No	No	No	Yes	No	No	Yes	No	No	No	Yes	$75,000 - $99,999	No	Asian
IP Address	100	247	anonymous	EN	Yes	Yes	Yes	Yes	Yes	Yes	Yes	Yes	No	Yes	Yes	Yes	Yes	Yes	Yes	Yes	Yes	Yes	Yes	Yes	Yes	52-70	Male		No	No	No	Yes	No	No	No	No	No	No	Yes	$50,000 - $74,999	No	Asian
IP Address	100	245	anonymous	EN	Yes	Yes	Yes	Yes	Yes	Yes	Yes	Yes	No	Yes	Yes	Yes	Yes	Yes	Yes	Yes	Yes	Yes	Yes	Yes	Yes	37-51	Female		No	Yes	No	Yes	Yes	No	No	No	No	No	No	$50,000 - $74,999	No	Asian
IP Address	100	201	anonymous	EN	Yes	No	Yes	Yes	No	No	No	No	No	Yes	No	Yes	Yes	No	No	No	No	No	No	No	No	23-36	Male		No	No	No	Yes	No	No	No	No	No	No	No	$35,000 - $49,999	No	Asian
IP Address	100	234	anonymous	EN	Yes	Yes	Yes	Yes	Yes	Yes	Yes	Yes	No	Yes	Yes	Yes	Yes	Yes	Yes	Yes	Yes	Yes	Yes	Yes	Yes	37-51	Male		No	No	No	Yes	No	Yes	Yes	No	No	No	No	$75,000 - $99,999	No	Asian
IP Address	100	139	anonymous	EN	Yes	No	Yes	Yes	Yes	No	Yes	Yes	No	Yes	No	Yes	Yes	Yes	No	Yes	Yes	Yes	No	Yes	Yes	23-36	Male		No	No	No	Yes	No	Yes	Yes	Yes	No	No	No	$35,000 - $49,999	No	Asian
IP Address	100	354	anonymous	EN	Yes	No	Yes	Yes	No	No	No	No	No	No	No	No	No	Yes	No	Yes	Yes	Yes	Yes	Yes	Yes	37-51	Male		No	Yes	No	Yes	Yes	Yes	Yes	No	Yes	No	Yes	$75,000 - $99,999	No	Asian
IP Address	100	999	anonymous	EN	Yes	Yes	Yes	Yes	Yes	Yes	Yes	Yes	No	Yes	Yes	Yes	Yes	Yes	Yes	Yes	Yes	Yes	Yes	Yes	Yes	23-36	Female		No	Yes	No	Yes	Yes	No	No	No	No	No	No	$35,000 - $49,999	No	Asian
IP Address	100	101	anonymous	EN	Yes	Yes	No	No	Yes	No	Yes	Yes	No	Yes	Yes	No	No	No	Yes	Yes	No	Yes	Yes	Yes	No	23-36	Male		No	No	No	Yes	No	No	No	No	No	No	No	Less than $10,000	No	Asian
IP Address	96	101	anonymous	EN	Yes	Yes	Yes	Yes	Yes	Yes	Yes	Yes	No	No	No	No	No	Yes	Yes	Yes	Yes	Yes	Yes	Yes	Yes	18-22	Male		No	No	No	Yes	No	No	No	No	No	No	No	Less than $10,000	No	Asian
IP Address	100	259	anonymous	EN	Yes	No	Yes	Yes	No	No	No	No	No	Yes	No	Yes	Yes	Yes	No	Yes	Yes	Yes	No	Yes	Yes	23-36	Female		No	No	No	Yes	No	No	No	No	No	No	No	$75,000 - $99,999	No	Asian
IP Address	96	264	anonymous	EN	Yes	Yes	Yes	Yes	Yes	Yes	Yes	Yes	No	Yes	No	Yes	Yes	Yes	Yes	Yes	Yes	Yes	Yes	Yes	Yes	37-51	Female		No	No	No	Yes	No	Yes	Yes	No	Yes	No	Yes	$50,000 - $74,999	No	Asian
IP Address	100	351	anonymous	EN	Yes	Yes	Yes	Yes	No	No	No	No	No	No	No	No	No	Yes	Yes	Yes	Yes	Yes	Yes	Yes	No	37-51	Female		No	No	No	Yes	No	No	No	No	No	No	No	$75,000 - $99,999	No	Asian
IP Address	100	142	anonymous	EN	Yes	No	Yes	No	Yes	No	Yes	No	No	Yes	No	Yes	No	Yes	No	Yes	No	Yes	No	Yes	No	23-36	Male		No	No	No	Yes	No	Yes	Yes	No	Yes	No	No	$35,000 - $49,999	No	Asian
IP Address	96	249	anonymous	EN	Yes	Yes	Yes	Yes	Yes	Yes	Yes	Yes	No	Yes	Yes	Yes	Yes	Yes	Yes	Yes	Yes	Yes	Yes	Yes	Yes	23-36	Male		No	No	No	Yes	No	No	No	No	No	No	No	$75,000 - $99,999	No	Asian
IP Address	100	361	anonymous	EN	Yes	Yes	Yes	Yes	Yes	No	Yes	Yes	No	Yes	No	Yes	No	Yes	No	Yes	No	Yes	No	Yes	No	52-70	Male		No	No	No	Yes	No	No	No	No	No	No	No	$150,000 or More	No	Asian
IP Address	100	229	anonymous	EN	Yes	No	Yes	Yes	Yes	No	Yes	Yes	No	Yes	No	Yes	Yes	Yes	Yes	Yes	Yes	Yes	Yes	Yes	Yes	23-36	Male		No	No	No	Yes	No	No	Yes	No	No	No	No	$20,000 - $34,999	No	Asian
IP Address	100	206	anonymous	EN	Yes	No	Yes	Yes	Yes	No	Yes	Yes	No	Yes	No	Yes	Yes	Yes	No	Yes	Yes	Yes	No	Yes	Yes	23-36	Female		No	No	No	Yes	No	No	No	No	No	No	No	$75,000 - $99,999	No	Asian
IP Address	100	273	anonymous	EN	Yes	Yes	Yes	Yes	Yes	Yes	Yes	Yes	No	No	No	Yes	Yes	No	No	Yes	Yes	No	No	Yes	Yes	23-36	Male		No	Yes	No	Yes	No	Yes	Yes	No	Yes	No	No	$50,000 - $74,999	No	Asian
IP Address	100	217	anonymous	EN	Yes	Yes	Yes	Yes	Yes	Yes	Yes	Yes	No	Yes	Yes	Yes	Yes	Yes	Yes	Yes	Yes	Yes	Yes	Yes	Yes	23-36	Female		No	No	No	Yes	No	No	No	No	No	No	No	$35,000 - $49,999	No	Asian
IP Address	100	75	anonymous	EN	Yes	Yes	Yes	Yes	Yes	Yes	Yes	Yes	No	Yes	Yes	Yes	Yes	No	No	No	No	No	No	No	No	18-22	Male		No	No	No	Yes	No	Yes	Yes	No	No	No	No	$10,000 - $19,999	No	Asian
IP Address	100	216	anonymous	EN	Yes	Yes	Yes	Yes	Yes	Yes	Yes	Yes	No	Yes	Yes	Yes	Yes	No	No	No	No	Yes	Yes	Yes	Yes	18-22	Female		No	No	No	Yes	No	No	No	No	No	No	No	$50,000 - $74,999	No	Asian
IP Address	100	254	anonymous	EN	Yes	No	Yes	Yes	Yes	No	Yes	Yes	No	Yes	No	Yes	Yes	Yes	No	Yes	Yes	Yes	No	Yes	Yes	23-36	Male		No	Yes	No	Yes	Yes	Yes	Yes	No	No	Yes	No	$100,000 - $149,999	No	Asian
IP Address	100	191	anonymous	EN	Yes	Yes	Yes	Yes	No	No	No	No	No	Yes	Yes	Yes	Yes	No	No	No	No	Yes	Yes	Yes	Yes	23-36	Male		No	No	No	Yes	No	No	No	No	No	No	No	$50,000 - $74,999	No	Asian
IP Address	100	214	anonymous	EN	Yes	Yes	Yes	Yes	Yes	No	Yes	No	No	Yes	Yes	Yes	Yes	Yes	Yes	Yes	Yes	Yes	Yes	Yes	Yes	37-51	Female		No	No	No	Yes	No	No	No	No	No	No	No	$100,000 - $149,999	No	Asian
IP Address	100	118	anonymous	EN	Yes	Yes	Yes	Yes	Yes	Yes	Yes	Yes	No	Yes	No	Yes	Yes	Yes	No	Yes	Yes	Yes	No	Yes	Yes	18-22	Female		No	No	No	Yes	No	No	No	No	No	No	No	$35,000 - $49,999	No	Asian
IP Address	100	131	anonymous	EN	Yes	Yes	Yes	Yes	Yes	No	Yes	Yes	No	Yes	Yes	Yes	Yes	Yes	Yes	Yes	Yes	Yes	Yes	Yes	Yes	18-22	Male		Yes	No	No	Yes	No	Yes	No	No	No	No	Yes	$50,000 - $74,999	No	Asian
IP Address	100	170	anonymous	EN	Yes	No	Yes	Yes	Yes	No	Yes	Yes	No	Yes	No	Yes	Yes	Yes	No	Yes	Yes	Yes	No	Yes	No	23-36	Male		No	No	No	Yes	No	No	No	No	No	Yes	No	$50,000 - $74,999	No	Asian
IP Address	100	388	anonymous	EN	Yes	Yes	Yes	Yes	Yes	No	Yes	No	No	Yes	Yes	No	No	No	Yes	No	No	Yes	No	Yes	No	18-22	Male		No	No	No	Yes	No	No	No	No	No	No	No	$50,000 - $74,999	No	Asian
IP Address	100	218	anonymous	EN	Yes	Yes	Yes	Yes	Yes	Yes	Yes	Yes	No	Yes	Yes	Yes	Yes	Yes	Yes	Yes	Yes	Yes	Yes	Yes	Yes	18-22	Male		No	No	No	Yes	No	No	No	No	No	No	No	$50,000 - $74,999	No	Asian
IP Address	100	270	anonymous	EN	Yes	Yes	Yes	Yes	Yes	Yes	Yes	Yes	No	Yes	Yes	Yes	Yes	Yes	Yes	Yes	Yes	Yes	Yes	Yes	Yes	23-36	Male		No	No	No	Yes	No	No	No	No	No	No	No	$35,000 - $49,999	No	Asian
IP Address	100	159	anonymous	EN	Yes	Yes	Yes	Yes	No	No	No	No	No	Yes	No	No	Yes	Yes	No	Yes	Yes	Yes	No	No	Yes	18-22	Female		No	No	No	Yes	No	No	No	No	No	No	Yes	$100,000 - $149,999	No	Asian
IP Address	100	359	anonymous	EN	Yes	No	Yes	Yes	No	No	No	No	No	Yes	No	Yes	No	Yes	Yes	Yes	Yes	Yes	Yes	Yes	Yes	52-70	Female		No	No	No	Yes	No	Yes	No	No	No	No	No	$10,000 - $19,999	No	Asian
IP Address	100	210	anonymous	EN	Yes	No	Yes	Yes	Yes	No	Yes	Yes	No	Yes	No	Yes	Yes	Yes	No	Yes	No	Yes	No	Yes	Yes	23-36	Female		No	No	No	Yes	No	No	Yes	No	No	No	No	$10,000 - $19,999	No	Asian
IP Address	100	350	anonymous	EN	Yes	No	Yes	Yes	No	No	No	No	No	No	No	No	Yes	Yes	Yes	Yes	Yes	Yes	Yes	Yes	Yes	23-36	Female		No	No	No	Yes	No	No	No	No	No	No	No	$50,000 - $74,999	No	Asian
IP Address	100	72	anonymous	EN	Yes	Yes	Yes	Yes	Yes	Yes	Yes	Yes	No	Yes	Yes	Yes	Yes	Yes	Yes	Yes	Yes	Yes	Yes	Yes	Yes	23-36	Male		No	No	No	Yes	No	No	No	No	No	No	No	$10,000 - $19,999	No	Asian
IP Address	100	214	anonymous	EN	Yes	Yes	Yes	Yes	Yes	Yes	Yes	Yes	No	Yes	Yes	Yes	Yes	Yes	Yes	Yes	Yes	Yes	Yes	Yes	Yes	23-36	Female		No	No	No	Yes	No	No	No	No	No	Yes	Yes	$10,000 - $19,999	No	Asian
IP Address	100	258	anonymous	EN	Yes	No	Yes	Yes	Yes	No	Yes	No	No	No	No	No	No	Yes	No	Yes	Yes	Yes	Yes	Yes	Yes	37-51	Female		No	No	No	Yes	No	No	No	No	No	No	No	$50,000 - $74,999	No	Asian
IP Address	96	285	anonymous	EN	Yes	No	Yes	No	Yes	Yes	Yes	Yes	No	Yes	Yes	Yes	Yes	Yes	Yes	Yes	Yes	Yes	Yes	Yes	Yes	23-36	Female		No	No	No	Yes	No	No	No	Yes	Yes	No	No	Less than $10,000	No	Asian
IP Address	100	200	anonymous	EN	Yes	No	Yes	Yes	No	No	Yes	Yes	No	Yes	No	Yes	Yes	Yes	No	Yes	Yes	Yes	Yes	Yes	Yes	23-36	Male		No	Yes	No	Yes	No	Yes	Yes	No	No	No	Yes	$50,000 - $74,999	No	Asian
IP Address	100	75	anonymous	EN	Yes	Yes	Yes	Yes	Yes	Yes	Yes	Yes	No	Yes	Yes	Yes	Yes	Yes	Yes	Yes	Yes	Yes	Yes	Yes	Yes	52-70	Female		No	No	No	Yes	No	No	No	No	No	No	No	$75,000 - $99,999	No	Asian
IP Address	100	131	anonymous	EN	Yes	No	Yes	Yes	Yes	No	Yes	Yes	No	Yes	No	Yes	No	Yes	No	Yes	Yes	Yes	No	Yes	No	18-22	Male		No	No	No	Yes	No	No	No	No	No	No	No	$75,000 - $99,999	No	Asian
IP Address	100	223	anonymous	EN	No	No	No	No	No	No	No	No	No	Yes	No	No	No	Yes	No	No	No	Yes	No	No	No	23-36	Female		No	No	No	Yes	No	No	No	No	No	Yes	Yes	Less than $10,000	Yes	Asian
IP Address	100	84	anonymous	EN	Yes	Yes	Yes	Yes	Yes	Yes	Yes	Yes	No	Yes	Yes	Yes	Yes	Yes	Yes	Yes	Yes	Yes	Yes	Yes	Yes	18-22	Male		No	No	No	Yes	No	No	No	No	No	No	No	Less than $10,000	Yes	Asian
IP Address	100	158	anonymous	EN	Yes	No	Yes	Yes	Yes	Yes	Yes	Yes	No	Yes	Yes	Yes	Yes	Yes	Yes	Yes	Yes	Yes	Yes	Yes	Yes	23-36	Male		No	No	No	Yes	No	No	No	No	No	No	No	$50,000 - $74,999	No	Asian,Black or African American
IP Address	96	165	anonymous	EN	Yes	Yes	Yes	Yes	No	No	No	No	No	Yes	Yes	Yes	Yes	Yes	Yes	Yes	Yes	Yes	Yes	Yes	Yes	37-51	Female		No	Yes	No	Yes	Yes	Yes	Yes	No	No	Yes	Yes	$50,000 - $74,999	Yes	Asian,Black or African American,White
IP Address	100	182	anonymous	EN	Yes	No	Yes	Yes	No	No	Yes	Yes	No	No	No	Yes	Yes	Yes	Yes	Yes	Yes	No	No	No	No	23-36	Female		No	Yes	No	Yes	No	No	No	No	No	No	No	$75,000 - $99,999	No	Asian,Native Hawaiian or Other Pacific Islander,White
IP Address	100	171	anonymous	EN	Yes	Yes	Yes	Yes	Yes	Yes	Yes	Yes	No	Yes	Yes	Yes	Yes	Yes	Yes	Yes	Yes	Yes	Yes	Yes	Yes	23-36	Male		No	Yes	No	Yes	Yes	No	No	No	No	No	No	$35,000 - $49,999	No	Asian,Native Hawaiian or Other Pacific Islander,White
IP Address	100	164	anonymous	EN	Yes	Yes	Yes	Yes	Yes	Yes	Yes	Yes	No	Yes	Yes	Yes	Yes	Yes	No	Yes	Yes	Yes	No	Yes	Yes	23-36	Female		No	No	No	Yes	Yes	Yes	Yes	No	No	No	Yes	$10,000 - $19,999	No	Asian,Native Hawaiian or Other Pacific Islander,White
IP Address	100	146	anonymous	EN	Yes	Yes	Yes	Yes	No	No	No	No	No	Yes	No	Yes	No	Yes	Yes	Yes	Yes	Yes	Yes	Yes	Yes	23-36	Female		No	No	No	Yes	No	Yes	No	No	No	No	No	$20,000 - $34,999	No	Asian,Native Hawaiian or Other Pacific Islander,White
IP Address	100	253	anonymous	EN	Yes	No	Yes	Yes	Yes	No	Yes	No	No	Yes	No	Yes	Yes	Yes	Yes	Yes	Yes	Yes	Yes	Yes	Yes	37-51	Female		No	Yes	No	Yes	Yes	Yes	Yes	No	Yes	No	No	$50,000 - $74,999	No	Asian,Native Hawaiian or Other Pacific Islander,White
IP Address	100	354	anonymous	EN	Yes	No	Yes	Yes	No	No	No	No	No	Yes	No	Yes	Yes	Yes	No	Yes	Yes	Yes	Yes	Yes	Yes	37-51	Male		No	No	No	Yes	No	Yes	Yes	No	Yes	No	No	$35,000 - $49,999	No	Asian,White
IP Address	100	92	anonymous	EN	No	No	No	No	No	No	No	No	No	No	No	No	No	Yes	No	Yes	Yes	No	No	No	No	18-22	Male		No	No	No	Yes	No	Yes	Yes	No	No	No	No	$75,000 - $99,999	No	Asian,White
IP Address	100	191	anonymous	EN	Yes	Yes	Yes	Yes	Yes	Yes	Yes	Yes	No	No	No	No	No	No	No	No	No	Yes	Yes	Yes	Yes	23-36	Female		No	No	No	Yes	No	No	No	No	No	No	No	$35,000 - $49,999	No	Asian,White
IP Address	96	99	anonymous	EN	Yes	No	Yes	Yes	Yes	No	Yes	Yes	No	Yes	No	Yes	No	Yes	Yes	Yes	Yes	Yes	Yes	Yes	Yes	23-36	Male		No	No	No	Yes	Yes	Yes	Yes	No	Yes	No	Yes	$100,000 - $149,999	No	Asian,White
IP Address	100	213	anonymous	EN	No	No	No	Yes	No	No	No	No	No	Yes	No	Yes	No	Yes	No	Yes	No	No	No	No	No	23-36	Female		No	No	No	Yes	No	No	No	No	No	No	No	$75,000 - $99,999	No	Asian,White
IP Address	100	71	anonymous	EN	Yes	Yes	Yes	Yes	Yes	Yes	Yes	Yes	No	Yes	Yes	Yes	Yes	Yes	Yes	Yes	Yes	Yes	Yes	Yes	Yes	23-36	Male		No	No	No	Yes	No	No	No	No	No	No	No	$75,000 - $99,999	No	Asian,White
IP Address	100	119	anonymous	EN	No	No	No	No	Yes	Yes	Yes	Yes	No	Yes	Yes	Yes	Yes	Yes	Yes	Yes	Yes	Yes	Yes	Yes	Yes	23-36	Female		No	Yes	No	Yes	Yes	Yes	Yes	No	Yes	No	No	$50,000 - $74,999	No	Asian,White
IP Address	100	49	anonymous	EN	Yes	Yes	No	No	Yes	No	Yes	Yes	No	Yes	No	Yes	No	No	Yes	No	Yes	Yes	No	No	Yes	18-22	Female		No	No	No	Yes	No	No	No	No	No	No	No	$20,000 - $34,999	No	Asian,White
IP Address	100	407	anonymous	EN	No	No	No	Yes	No	No	No	No	No	No	No	No	No	No	No	No	No	No	No	No	No	23-36	Female		No	No	No	Yes	No	No	No	No	No	Yes	Yes	$75,000 - $99,999	No	Asian,White
IP Address	100	371	anonymous	EN	Yes	Yes	Yes	Yes	Yes	Yes	Yes	Yes	No	Yes	Yes	Yes	Yes	Yes	Yes	Yes	Yes	Yes	Yes	Yes	Yes	23-36	Female		No	No	No	Yes	No	Yes	Yes	No	No	No	Yes	$20,000 - $34,999	No	Asian,White
IP Address	100	223	anonymous	EN	Yes	Yes	Yes	Yes	Yes	Yes	Yes	Yes	No	Yes	No	Yes	Yes	Yes	No	Yes	Yes	Yes	No	Yes	Yes	23-36	Male		Yes	No	Yes	Yes	No	Yes	Yes	No	No	Yes	No	$75,000 - $99,999	No	Asian,White
IP Address	100	127	anonymous	EN	Yes	Yes	Yes	Yes	Yes	Yes	Yes	Yes	No	Yes	Yes	Yes	Yes	Yes	Yes	Yes	Yes	Yes	Yes	Yes	Yes	23-36	Female		No	Yes	No	Yes	Yes	Yes	Yes	Yes	Yes	No	Yes	$75,000 - $99,999	No	Asian,White
IP Address	100	340	anonymous	EN	Yes	Yes	Yes	Yes	Yes	Yes	Yes	Yes	No	Yes	Yes	Yes	Yes	Yes	Yes	Yes	Yes	Yes	Yes	Yes	Yes	52-70	Male		No	No	No	Yes	No	No	No	No	No	No	No	$20,000 - $34,999	No	Asian,White
IP Address	100	99	anonymous	EN	Yes	No	Yes	Yes	Yes	No	Yes	Yes	No	Yes	No	Yes	Yes	Yes	No	Yes	Yes	Yes	Yes	Yes	Yes	23-36	Male		No	No	No	Yes	No	Yes	No	No	No	No	Yes	$150,000 or More	No	Asian,White
IP Address	96	164	anonymous	EN	Yes	Yes	Yes	Yes	Yes	No	Yes	Yes	No	Yes	Yes	Yes	Yes	Yes	Yes	Yes	Yes	Yes	Yes	Yes	Yes	23-36	Male		No	No	No	Yes	No	Yes	Yes	Yes	No	Yes	Yes	$75,000 - $99,999	Yes	Asian,White
IP Address	100	337	anonymous	EN	Yes	No	Yes	Yes	No	No	Yes	Yes	No	No	No	No	No	Yes	Yes	Yes	Yes	Yes	No	Yes	Yes	23-36	Female		No	No	No	Yes	No	No	Yes	No	No	No	Yes	$10,000 - $19,999	No	Black or African American
IP Address	100	305	anonymous	EN	Yes	Yes	Yes	Yes	Yes	Yes	Yes	Yes	No	Yes	Yes	Yes	Yes	Yes	Yes	Yes	Yes	Yes	Yes	Yes	Yes	52-70	Female		No	Yes	No	Yes	Yes	No	Yes	No	Yes	No	No	$10,000 - $19,999	No	Black or African American
IP Address	100	456	anonymous	EN	No	No	No	No	No	No	No	No	No	Yes	Yes	Yes	Yes	Yes	Yes	Yes	Yes	Yes	Yes	Yes	Yes	37-51	Female		No	Yes	No	Yes	Yes	Yes	Yes	No	Yes	No	No	$10,000 - $19,999	No	Black or African American
IP Address	100	136	anonymous	EN	Yes	No	Yes	Yes	Yes	No	Yes	Yes	No	Yes	Yes	Yes	Yes	Yes	No	Yes	Yes	Yes	Yes	Yes	Yes	23-36	Male		No	Yes	No	Yes	No	No	Yes	No	Yes	No	No	$35,000 - $49,999	No	Black or African American
IP Address	100	213	anonymous	EN	Yes	Yes	No	Yes	Yes	Yes	No	No	No	No	No	Yes	Yes	Yes	No	Yes	No	No	No	Yes	Yes	23-36	Female		No	Yes	No	Yes	Yes	No	Yes	No	No	No	No	Less than $10,000	No	Black or African American
IP Address	100	95	anonymous	EN	Yes	Yes	Yes	Yes	Yes	Yes	Yes	Yes	No	Yes	Yes	Yes	Yes	Yes	Yes	Yes	Yes	Yes	Yes	Yes	Yes	23-36	Female		No	No	No	Yes	No	Yes	Yes	No	No	No	No	$75,000 - $99,999	No	Black or African American
IP Address	100	71	anonymous	EN	Yes	Yes	No	No	Yes	Yes	Yes	No	No	Yes	Yes	No	Yes	No	Yes	Yes	Yes	Yes	Yes	Yes	No	18-22	Male		No	No	No	Yes	No	No	No	No	No	No	No	$35,000 - $49,999	No	Black or African American
IP Address	100	248	anonymous	EN	Yes	No	Yes	Yes	No	No	No	No	No	No	No	No	No	Yes	No	Yes	Yes	Yes	No	Yes	Yes	37-51	Female		No	Yes	No	Yes	Yes	No	Yes	No	Yes	No	No	$100,000 - $149,999	No	Black or African American
IP Address	100	150	anonymous	EN	Yes	Yes	Yes	Yes	Yes	Yes	Yes	Yes	No	Yes	Yes	Yes	Yes	Yes	Yes	Yes	Yes	Yes	Yes	Yes	Yes	23-36	Male		No	Yes	No	Yes	No	No	Yes	No	Yes	No	Yes	$100,000 - $149,999	No	Black or African American
IP Address	100	292	anonymous	EN	Yes	Yes	Yes	Yes	Yes	Yes	Yes	Yes	No	Yes	Yes	Yes	Yes	Yes	Yes	Yes	Yes	Yes	Yes	Yes	Yes	37-51	Female		No	No	No	Yes	No	No	No	No	Yes	No	No	$20,000 - $34,999	No	Black or African American
IP Address	100	288	anonymous	EN	Yes	Yes	Yes	No	Yes	No	Yes	No	No	Yes	No	Yes	No	Yes	No	Yes	No	Yes	No	Yes	No	23-36	Female		No	No	No	Yes	No	No	No	No	Yes	No	No	$50,000 - $74,999	No	Black or African American
IP Address	100	182	anonymous	EN	Yes	Yes	Yes	Yes	No	No	No	No	No	Yes	No	Yes	Yes	Yes	No	Yes	Yes	Yes	No	Yes	Yes	18-22	Male		No	No	No	Yes	No	No	No	No	Yes	No	Yes	Less than $10,000	No	Black or African American
IP Address	96	457	anonymous	EN	Yes	Yes	Yes	Yes	Yes	Yes	Yes	Yes	No	Yes	Yes	Yes	Yes	Yes	Yes	Yes	Yes	Yes	Yes	Yes	Yes	37-51	Female		No	No	No	Yes	No	Yes	Yes	No	No	No	No	$50,000 - $74,999	No	Black or African American
IP Address	96	154	anonymous	EN	Yes	No	Yes	Yes	Yes	No	Yes	Yes	No	Yes	No	Yes	Yes	Yes	No	Yes	Yes	Yes	No	Yes	Yes	23-36	Male		No	No	No	Yes	No	No	No	No	No	No	No	$20,000 - $34,999	No	Black or African American
IP Address	100	319	anonymous	EN	Yes	Yes	Yes	Yes	Yes	Yes	Yes	Yes	No	No	No	No	No	No	No	No	No	No	No	No	No	37-51	Male		No	No	No	Yes	No	Yes	Yes	No	No	No	No	$20,000 - $34,999	No	Black or African American
IP Address	100	443	anonymous	EN	Yes	No	Yes	Yes	No	No	No	No	No	Yes	No	Yes	Yes	Yes	No	Yes	Yes	Yes	No	Yes	Yes	37-51	Male		No	No	No	Yes	No	Yes	Yes	No	No	No	No	$20,000 - $34,999	No	Black or African American
IP Address	100	249	anonymous	EN	Yes	No	Yes	Yes	Yes	Yes	Yes	Yes	No	Yes	No	Yes	Yes	Yes	Yes	Yes	Yes	Yes	Yes	Yes	Yes	23-36	Female		No	Yes	No	Yes	Yes	Yes	Yes	No	Yes	No	Yes	$35,000 - $49,999	No	Black or African American
IP Address	100	246	anonymous	EN	Yes	No	Yes	Yes	No	No	No	No	No	Yes	No	No	Yes	Yes	No	No	Yes	Yes	No	Yes	Yes	23-36	Male		Yes	Yes	Yes	Yes	Yes	Yes	Yes	No	No	No	Yes	$20,000 - $34,999	No	Black or African American
IP Address	100	294	anonymous	EN	Yes	No	Yes	Yes	No	No	No	No	No	No	No	No	No	Yes	No	Yes	Yes	Yes	No	Yes	Yes	23-36	Male		No	Yes	No	Yes	Yes	Yes	Yes	No	No	No	No	$35,000 - $49,999	No	Black or African American
IP Address	100	318	anonymous	EN	Yes	Yes	Yes	Yes	Yes	Yes	Yes	Yes	No	Yes	Yes	Yes	Yes	Yes	Yes	Yes	Yes	Yes	Yes	Yes	Yes	23-36	Female		No	Yes	No	Yes	Yes	No	Yes	No	No	No	No	$20,000 - $34,999	No	Black or African American
IP Address	100	96	anonymous	EN	Yes	Yes	No	Yes	Yes	No	Yes	Yes	No	No	Yes	Yes	Yes	Yes	Yes	No	Yes	Yes	Yes	No	Yes	23-36	Female		No	No	No	Yes	No	No	No	No	No	No	Yes	$35,000 - $49,999	No	Black or African American
IP Address	100	196	anonymous	EN	Yes	Yes	Yes	Yes	Yes	Yes	Yes	Yes	No	Yes	No	Yes	Yes	Yes	No	Yes	Yes	Yes	No	Yes	Yes	37-51	Male		No	Yes	No	Yes	Yes	Yes	Yes	No	Yes	No	Yes	$75,000 - $99,999	No	Black or African American
IP Address	100	212	anonymous	EN	Yes	No	No	Yes	No	No	Yes	Yes	No	No	No	Yes	Yes	Yes	Yes	Yes	Yes	Yes	Yes	Yes	Yes	37-51	Female		No	Yes	No	Yes	Yes	Yes	Yes	No	Yes	No	No	$100,000 - $149,999	No	Black or African American
IP Address	85	255	anonymous	EN	Yes	Yes	Yes	Yes	Yes	Yes	Yes	Yes	No	Yes	Yes	Yes	Yes	Yes	Yes	Yes	Yes	Yes	Yes	Yes	Yes	37-51	Female		No	No	No	Yes	Yes	No	No	No	No	No	No	$10,000 - $19,999	No	Black or African American
IP Address	96	88	anonymous	EN	Yes	Yes	Yes	Yes	Yes	Yes	Yes	Yes	No	Yes	No	No	No	Yes	No	Yes	No	Yes	Yes	No	Yes	18-22	Male		No	No	No	Yes	No	No	No	No	No	No	No	$75,000 - $99,999	No	Black or African American
IP Address	100	157	anonymous	EN	Yes	No	Yes	Yes	No	No	No	No	No	Yes	No	Yes	Yes	Yes	No	Yes	Yes	Yes	No	Yes	Yes	23-36	Female		Yes	Yes	No	Yes	Yes	Yes	Yes	No	Yes	No	No	$35,000 - $49,999	No	Black or African American
IP Address	96	499	anonymous	EN	Yes	Yes	Yes	Yes	Yes	Yes	Yes	Yes	No	Yes	Yes	Yes	Yes	Yes	Yes	Yes	Yes	Yes	Yes	Yes	Yes	52-70	Female		No	No	No	Yes	No	No	No	No	No	No	No	$100,000 - $149,999	No	Black or African American
IP Address	100	265	anonymous	EN	Yes	Yes	Yes	Yes	Yes	Yes	Yes	Yes	No	Yes	No	Yes	Yes	Yes	Yes	Yes	Yes	Yes	Yes	Yes	Yes	23-36	Female		No	No	No	Yes	No	No	No	No	No	No	Yes	$20,000 - $34,999	No	Black or African American
IP Address	96	106	anonymous	EN	Yes	Yes	Yes	Yes	Yes	Yes	Yes	Yes	No	Yes	Yes	Yes	Yes	Yes	Yes	Yes	Yes	Yes	Yes	Yes	Yes	23-36	Female		No	No	No	Yes	No	No	No	No	No	No	No	$50,000 - $74,999	No	Black or African American
IP Address	100	228	anonymous	EN	Yes	Yes	Yes	Yes	No	No	No	No	No	Yes	Yes	Yes	Yes	Yes	Yes	Yes	Yes	Yes	Yes	Yes	Yes	23-36	Male		No	Yes	No	Yes	No	No	Yes	No	No	No	No	$50,000 - $74,999	No	Black or African American
IP Address	100	190	anonymous	EN	Yes	No	Yes	Yes	Yes	No	Yes	Yes	No	Yes	No	Yes	Yes	No	No	No	No	No	No	No	No	52-70	Female		No	No	No	Yes	No	Yes	No	No	No	No	No	$150,000 or More	No	Black or African American
IP Address	100	304	anonymous	EN	Yes	Yes	Yes	Yes	No	No	Yes	Yes	No	No	No	No	No	No	No	Yes	Yes	Yes	Yes	Yes	Yes	23-36	Female		No	No	No	Yes	Yes	No	Yes	No	Yes	No	No	$20,000 - $34,999	No	Black or African American
IP Address	100	152	anonymous	EN	Yes	Yes	Yes	Yes	Yes	Yes	Yes	Yes	No	Yes	Yes	Yes	Yes	Yes	Yes	Yes	Yes	Yes	Yes	Yes	Yes	23-36	Female		No	No	No	Yes	No	No	No	No	No	No	No	$50,000 - $74,999	No	Black or African American
IP Address	100	273	anonymous	EN	Yes	No	Yes	Yes	Yes	No	Yes	Yes	No	Yes	No	Yes	Yes	No	No	No	No	Yes	No	Yes	Yes	23-36	Female		Yes	Yes	No	Yes	Yes	Yes	Yes	No	No	No	No	Less than $10,000	No	Black or African American
IP Address	96	455	anonymous	EN	Yes	Yes	Yes	Yes	No	No	No	No	No	Yes	Yes	Yes	No	Yes	Yes	Yes	Yes	Yes	Yes	Yes	Yes	23-36	Female		No	No	No	Yes	No	No	No	No	Yes	No	No	$20,000 - $34,999	No	Black or African American
IP Address	100	120	anonymous	EN	Yes	No	No	Yes	Yes	No	Yes	No	No	Yes	Yes	No	No	No	Yes	Yes	No	Yes	Yes	No	No	23-36	Female		No	Yes	No	Yes	Yes	No	Yes	No	No	No	No	Less than $10,000	No	Black or African American
IP Address	100	874	anonymous	EN	Yes	Yes	Yes	Yes	No	No	No	No	No	No	No	No	No	Yes	Yes	Yes	Yes	Yes	Yes	Yes	Yes	23-36	Female		No	No	No	Yes	No	No	Yes	No	No	No	No	$10,000 - $19,999	No	Black or African American
IP Address	96	187	anonymous	EN	Yes	No	Yes	Yes	No	No	No	No	No	No	No	No	No	No	No	No	No	No	No	No	No	23-36	Male		Yes	Yes	Yes	Yes	Yes	No	No	No	No	No	No	$20,000 - $34,999	No	Black or African American
IP Address	100	1016	anonymous	EN	Yes	Yes	Yes	Yes	No	No	No	No	No	Yes	Yes	Yes	Yes	Yes	Yes	Yes	Yes	Yes	Yes	Yes	Yes	23-36	Female		No	No	No	Yes	No	No	No	No	No	No	No	$20,000 - $34,999	No	Black or African American
IP Address	100	179	anonymous	EN	Yes	No	Yes	Yes	Yes	Yes	Yes	Yes	No	Yes	Yes	No	Yes	Yes	Yes	Yes	Yes	Yes	Yes	Yes	Yes	23-36	Male		Yes	Yes	Yes	Yes	Yes	No	Yes	No	Yes	No	No	$35,000 - $49,999	No	Black or African American
IP Address	100	303	anonymous	EN	Yes	No	Yes	Yes	Yes	No	Yes	No	No	Yes	No	Yes	Yes	Yes	No	Yes	Yes	Yes	Yes	Yes	Yes	23-36	Female		No	Yes	No	Yes	Yes	No	Yes	No	Yes	No	Yes	$20,000 - $34,999	No	Black or African American
IP Address	100	167	anonymous	EN	Yes	No	Yes	Yes	No	No	No	No	No	Yes	No	Yes	No	No	No	No	No	Yes	No	Yes	No	18-22	Female		No	Yes	No	Yes	Yes	Yes	Yes	No	Yes	No	No	$50,000 - $74,999	No	Black or African American
IP Address	100	535	anonymous	EN	Yes	Yes	Yes	Yes	No	No	No	No	No	Yes	Yes	Yes	Yes	Yes	Yes	Yes	Yes	Yes	Yes	Yes	Yes	52-70	Male		Yes	Yes	Yes	Yes	Yes	Yes	Yes	No	Yes	No	No	$50,000 - $74,999	No	Black or African American
IP Address	100	223	anonymous	EN	Yes	No	Yes	Yes	Yes	No	Yes	Yes	No	Yes	No	Yes	Yes	Yes	No	Yes	Yes	Yes	Yes	Yes	Yes	23-36	Female		No	Yes	No	Yes	No	No	Yes	No	No	No	Yes	$20,000 - $34,999	No	Black or African American
IP Address	100	564	anonymous	EN	Yes	No	Yes	Yes	Yes	No	Yes	Yes	No	Yes	No	No	Yes	Yes	No	Yes	Yes	Yes	No	Yes	Yes	23-36	Female		Yes	Yes	Yes	Yes	No	Yes	Yes	Yes	No	No	No	$20,000 - $34,999	No	Black or African American
IP Address	100	513	anonymous	EN	Yes	No	Yes	Yes	No	No	No	No	No	Yes	No	No	No	Yes	No	Yes	Yes	Yes	No	Yes	Yes	23-36	Male		No	No	No	Yes	No	No	No	No	No	No	No	$35,000 - $49,999	No	Black or African American
IP Address	100	221	anonymous	EN	Yes	No	Yes	No	No	No	No	No	No	No	No	No	No	No	No	Yes	No	No	No	Yes	No	23-36	Female		No	No	No	Yes	No	Yes	Yes	No	No	No	No	$10,000 - $19,999	No	Black or African American
IP Address	100	247	anonymous	EN	Yes	Yes	Yes	Yes	No	No	No	No	No	Yes	No	Yes	Yes	Yes	No	Yes	Yes	Yes	Yes	Yes	Yes	37-51	Female		No	No	No	Yes	No	No	No	No	No	No	No	$50,000 - $74,999	No	Black or African American
IP Address	96	213	anonymous	EN	Yes	No	Yes	Yes	Yes	No	Yes	Yes	No	Yes	No	Yes	Yes	Yes	Yes	Yes	Yes	Yes	Yes	Yes	Yes	23-36	Female		No	Yes	No	Yes	Yes	Yes	Yes	No	No	Yes	Yes	$35,000 - $49,999	No	Black or African American
IP Address	96	145	anonymous	EN	Yes	Yes	Yes	Yes	Yes	Yes	Yes	Yes	No	Yes	Yes	Yes	Yes	Yes	Yes	Yes	Yes	Yes	Yes	Yes	Yes	23-36	Male		No	No	No	Yes	No	No	No	No	No	No	No	$35,000 - $49,999	No	Black or African American
IP Address	100	413	anonymous	EN	No	No	No	No	Yes	No	Yes	Yes	No	No	No	No	No	Yes	No	Yes	Yes	Yes	No	Yes	Yes	23-36	Male		No	No	No	Yes	No	Yes	Yes	No	No	No	No	$20,000 - $34,999	No	Black or African American
IP Address	100	789	anonymous	EN	Yes	No	Yes	Yes	Yes	No	Yes	Yes	No	Yes	No	Yes	Yes	Yes	No	Yes	Yes	Yes	Yes	Yes	Yes	23-36	Female		Yes	Yes	No	Yes	Yes	Yes	Yes	No	Yes	No	No	$35,000 - $49,999	No	Black or African American
IP Address	100	320	anonymous	EN	Yes	No	Yes	Yes	Yes	No	Yes	Yes	No	Yes	No	Yes	Yes	Yes	Yes	Yes	Yes	Yes	Yes	Yes	Yes	37-51	Female		No	No	No	Yes	No	Yes	Yes	No	Yes	No	Yes	$20,000 - $34,999	No	Black or African American
IP Address	96	620	anonymous	EN	Yes	No	Yes	Yes	Yes	Yes	Yes	Yes	No	Yes	Yes	Yes	Yes	Yes	No	Yes	Yes	Yes	Yes	Yes	Yes	18-22	Male		No	No	No	Yes	No	Yes	Yes	No	Yes	No	No	$20,000 - $34,999	No	Black or African American
IP Address	100	324	anonymous	EN	Yes	Yes	Yes	Yes	Yes	Yes	Yes	Yes	No	Yes	Yes	Yes	Yes	Yes	Yes	Yes	Yes	Yes	Yes	Yes	Yes	37-51	Female		Yes	Yes	Yes	Yes	Yes	No	Yes	No	No	No	No	$35,000 - $49,999	No	Black or African American
IP Address	100	245	anonymous	EN	Yes	Yes	Yes	Yes	Yes	Yes	Yes	Yes	No	Yes	Yes	Yes	Yes	Yes	Yes	Yes	Yes	Yes	Yes	Yes	Yes	18-22	Male		No	No	No	Yes	No	No	No	No	Yes	No	No	$20,000 - $34,999	No	Black or African American
IP Address	100	139	anonymous	EN	Yes	No	Yes	Yes	No	No	No	No	No	No	No	No	No	Yes	Yes	Yes	Yes	Yes	Yes	Yes	Yes	23-36	Male		Yes	Yes	No	Yes	Yes	Yes	Yes	No	No	No	No	$35,000 - $49,999	No	Black or African American
IP Address	100	212	anonymous	EN	Yes	Yes	Yes	Yes	Yes	Yes	Yes	Yes	No	Yes	Yes	Yes	Yes	Yes	Yes	Yes	Yes	Yes	Yes	Yes	Yes	23-36	Male		No	No	No	Yes	No	No	No	No	No	No	No	$20,000 - $34,999	No	Black or African American
IP Address	100	380	anonymous	EN	Yes	No	Yes	Yes	Yes	Yes	Yes	Yes	No	Yes	No	Yes	Yes	Yes	Yes	Yes	Yes	Yes	Yes	Yes	Yes	52-70	Female		No	No	No	Yes	No	Yes	Yes	No	No	No	Yes	$20,000 - $34,999	No	Black or African American
IP Address	96	212	anonymous	EN	Yes	Yes	Yes	Yes	Yes	Yes	Yes	Yes	No	Yes	Yes	Yes	Yes	Yes	Yes	Yes	Yes	Yes	Yes	Yes	Yes	37-51	Female		No	Yes	No	Yes	Yes	Yes	No	No	No	No	No	Less than $10,000	No	Black or African American
IP Address	100	320	anonymous	EN	Yes	No	Yes	Yes	No	No	No	No	No	Yes	No	Yes	Yes	Yes	No	Yes	Yes	Yes	No	Yes	Yes	37-51	Female		No	No	No	Yes	No	No	No	No	No	No	Yes	$75,000 - $99,999	No	Black or African American
IP Address	96	228	anonymous	EN	Yes	No	Yes	Yes	Yes	No	Yes	Yes	No	Yes	No	Yes	Yes	Yes	Yes	Yes	Yes	Yes	Yes	Yes	Yes	23-36	Female		No	Yes	No	Yes	Yes	No	Yes	No	Yes	Yes	No	$20,000 - $34,999	No	Black or African American
IP Address	96	266	anonymous	EN	No	No	No	No	Yes	Yes	Yes	Yes	No	No	No	No	No	No	No	No	No	Yes	Yes	Yes	Yes	52-70	Male		No	Yes	No	Yes	No	Yes	Yes	Yes	Yes	No	Yes	$20,000 - $34,999	No	Black or African American
IP Address	100	358	anonymous	EN	Yes	No	Yes	Yes	Yes	No	Yes	Yes	No	Yes	No	Yes	Yes	Yes	No	Yes	Yes	Yes	No	Yes	Yes	23-36	Female		No	Yes	No	Yes	Yes	Yes	Yes	No	No	No	No	$10,000 - $19,999	No	Black or African American
IP Address	100	191	anonymous	EN	Yes	No	Yes	Yes	Yes	No	Yes	Yes	No	Yes	No	Yes	Yes	Yes	No	Yes	Yes	Yes	Yes	Yes	Yes	37-51	Male		Yes	Yes	Yes	Yes	Yes	Yes	Yes	No	No	No	No	$20,000 - $34,999	No	Black or African American
IP Address	100	282	anonymous	EN	Yes	No	Yes	Yes	Yes	No	Yes	Yes	No	Yes	No	Yes	Yes	Yes	No	Yes	No	Yes	No	Yes	Yes	37-51	Female		No	No	No	Yes	No	No	No	No	Yes	No	No	$35,000 - $49,999	No	Black or African American
IP Address	100	299	anonymous	EN	Yes	No	Yes	Yes	No	No	No	No	No	Yes	No	Yes	Yes	Yes	No	Yes	Yes	Yes	Yes	Yes	Yes	37-51	Female		No	No	No	Yes	No	Yes	Yes	No	No	No	No	$50,000 - $74,999	No	Black or African American
IP Address	100	171	anonymous	EN	Yes	No	Yes	Yes	Yes	No	Yes	Yes	No	Yes	No	Yes	Yes	Yes	No	Yes	Yes	Yes	No	Yes	Yes	18-22	Male		No	No	No	Yes	No	No	No	No	No	No	No	$10,000 - $19,999	No	Black or African American
IP Address	100	73	anonymous	EN	Yes	No	Yes	Yes	Yes	No	No	No	No	No	No	No	Yes	Yes	No	No	Yes	Yes	No	No	Yes	52-70	Female		No	No	No	Yes	No	Yes	No	No	No	No	No	$100,000 - $149,999	No	Black or African American
IP Address	100	146	anonymous	EN	Yes	Yes	Yes	Yes	Yes	Yes	Yes	Yes	No	Yes	Yes	Yes	Yes	Yes	Yes	Yes	Yes	Yes	Yes	Yes	Yes	23-36	Female		No	No	No	Yes	No	No	No	No	Yes	No	No	Less than $10,000	No	Black or African American
IP Address	100	86	anonymous	EN	No	Yes	No	No	No	No	Yes	No	No	No	No	Yes	No	Yes	Yes	Yes	Yes	Yes	Yes	Yes	Yes	23-36	Female		No	No	No	Yes	No	No	No	No	No	No	No	$20,000 - $34,999	No	Black or African American
IP Address	100	73	anonymous	EN	Yes	Yes	Yes	Yes	Yes	Yes	Yes	Yes	No	Yes	Yes	Yes	Yes	Yes	Yes	Yes	Yes	Yes	Yes	Yes	Yes	23-36	Male		No	Yes	No	Yes	Yes	No	Yes	No	Yes	No	No	$35,000 - $49,999	No	Black or African American
IP Address	100	163	anonymous	EN	Yes	No	Yes	Yes	No	No	No	No	No	No	No	No	No	No	No	No	No	No	No	No	No	23-36	Female		No	No	No	Yes	No	No	Yes	No	Yes	No	Yes	$50,000 - $74,999	No	Black or African American
IP Address	100	412	anonymous	EN	Yes	Yes	Yes	Yes	No	No	Yes	Yes	No	Yes	No	Yes	Yes	Yes	Yes	Yes	Yes	Yes	No	Yes	Yes	52-70	Male		No	No	No	Yes	No	No	No	No	No	No	Yes	$50,000 - $74,999	No	Black or African American
IP Address	100	156	anonymous	EN	Yes	No	Yes	Yes	Yes	No	Yes	Yes	No	Yes	No	Yes	Yes	Yes	Yes	Yes	Yes	Yes	Yes	Yes	Yes	18-22	Female		No	No	No	Yes	No	No	Yes	No	No	No	Yes	$100,000 - $149,999	No	Black or African American
IP Address	100	319	anonymous	EN	Yes	Yes	Yes	Yes	Yes	Yes	Yes	Yes	No	Yes	Yes	Yes	Yes	Yes	Yes	Yes	Yes	Yes	Yes	Yes	Yes	23-36	Female		No	No	No	Yes	No	No	No	No	No	No	No	$10,000 - $19,999	No	Black or African American
IP Address	100	205	anonymous	EN	Yes	No	Yes	Yes	Yes	No	Yes	Yes	No	Yes	No	Yes	Yes	Yes	No	Yes	Yes	Yes	No	Yes	Yes	23-36	Male		No	No	No	Yes	No	No	No	No	No	No	No	$75,000 - $99,999	No	Black or African American
IP Address	100	203	anonymous	EN	Yes	No	Yes	Yes	No	No	No	No	No	Yes	No	Yes	Yes	Yes	No	No	No	Yes	No	No	No	23-36	Female		No	Yes	No	Yes	Yes	No	No	No	No	No	Yes	$50,000 - $74,999	No	Black or African American
IP Address	100	232	anonymous	EN	Yes	Yes	Yes	Yes	Yes	Yes	Yes	Yes	No	Yes	Yes	Yes	Yes	Yes	No	Yes	Yes	Yes	Yes	Yes	Yes	18-22	Female		No	Yes	No	Yes	Yes	Yes	Yes	No	Yes	No	Yes	$50,000 - $74,999	No	Black or African American
IP Address	100	193	anonymous	EN	Yes	No	Yes	Yes	Yes	No	Yes	Yes	No	No	Yes	No	No	Yes	No	Yes	Yes	Yes	No	Yes	Yes	23-36	Male		No	No	No	Yes	No	No	No	No	No	No	No	$10,000 - $19,999	No	Black or African American
IP Address	100	678	anonymous	EN	Yes	No	Yes	Yes	No	No	No	No	No	No	No	No	No	Yes	Yes	Yes	Yes	Yes	Yes	Yes	Yes	23-36	Female		No	Yes	No	Yes	No	No	Yes	No	No	No	No	$100,000 - $149,999	No	Black or African American
IP Address	100	169	anonymous	EN	Yes	Yes	Yes	Yes	Yes	Yes	Yes	Yes	No	Yes	Yes	Yes	Yes	Yes	Yes	Yes	Yes	Yes	Yes	Yes	Yes	23-36	Male		Yes	Yes	No	Yes	Yes	Yes	Yes	No	No	No	No	$35,000 - $49,999	No	Black or African American
IP Address	100	266	anonymous	EN	Yes	No	Yes	Yes	Yes	No	Yes	Yes	No	Yes	No	Yes	Yes	Yes	No	Yes	Yes	Yes	Yes	Yes	Yes	23-36	Male		No	Yes	No	Yes	No	Yes	Yes	No	Yes	No	Yes	$35,000 - $49,999	No	Black or African American
IP Address	100	305	anonymous	EN	Yes	No	Yes	Yes	No	No	No	No	No	Yes	No	No	Yes	Yes	No	Yes	No	Yes	Yes	Yes	Yes	52-70	Female		No	No	No	Yes	No	Yes	Yes	No	No	No	No	$50,000 - $74,999	No	Black or African American
IP Address	100	361	anonymous	EN	Yes	Yes	Yes	Yes	Yes	Yes	Yes	Yes	No	Yes	Yes	Yes	Yes	Yes	Yes	Yes	Yes	Yes	Yes	Yes	Yes	37-51	Male		No	No	No	Yes	No	No	No	Yes	Yes	No	No	$50,000 - $74,999	No	Black or African American
IP Address	100	502	anonymous	EN	Yes	No	Yes	Yes	Yes	No	Yes	Yes	No	Yes	No	Yes	Yes	Yes	Yes	Yes	Yes	Yes	Yes	Yes	Yes	37-51	Female		No	No	No	Yes	No	Yes	Yes	No	Yes	Yes	Yes	$50,000 - $74,999	No	Black or African American
IP Address	96	335	anonymous	EN	Yes	No	Yes	Yes	Yes	No	Yes	Yes	No	Yes	No	Yes	Yes	Yes	Yes	Yes	Yes	Yes	Yes	Yes	Yes	23-36	Female		No	No	No	Yes	No	No	No	No	No	No	Yes	$100,000 - $149,999	No	Black or African American
IP Address	100	368	anonymous	EN	Yes	Yes	Yes	Yes	Yes	Yes	Yes	Yes	No	Yes	Yes	Yes	Yes	Yes	Yes	Yes	Yes	Yes	Yes	Yes	Yes	52-70	Female		No	Yes	No	Yes	Yes	No	Yes	No	No	No	Yes	$100,000 - $149,999	No	Black or African American
IP Address	100	494	anonymous	EN	Yes	No	Yes	Yes	Yes	No	Yes	Yes	No	Yes	No	Yes	Yes	Yes	No	Yes	Yes	Yes	No	Yes	Yes	23-36	Male		No	Yes	No	Yes	Yes	Yes	Yes	No	Yes	No	No	$20,000 - $34,999	No	Black or African American
IP Address	100	432	anonymous	EN	Yes	No	Yes	Yes	Yes	No	Yes	Yes	No	Yes	Yes	Yes	Yes	Yes	Yes	Yes	Yes	Yes	No	Yes	Yes	23-36	Female		No	Yes	No	Yes	No	No	No	No	Yes	No	No	Less than $10,000	No	Black or African American
IP Address	100	468	anonymous	EN	Yes	No	Yes	Yes	Yes	Yes	Yes	Yes	No	Yes	Yes	Yes	Yes	Yes	Yes	Yes	Yes	Yes	Yes	Yes	Yes	23-36	Male		No	No	No	Yes	No	No	No	No	No	Yes	No	$100,000 - $149,999	No	Black or African American
IP Address	100	190	anonymous	EN	Yes	Yes	Yes	Yes	Yes	Yes	Yes	Yes	No	Yes	Yes	Yes	Yes	Yes	Yes	Yes	Yes	Yes	Yes	Yes	Yes	52-70	Female		No	No	No	Yes	No	Yes	No	No	No	No	No	$35,000 - $49,999	No	Black or African American
IP Address	100	253	anonymous	EN	Yes	Yes	Yes	Yes	Yes	Yes	Yes	Yes	No	Yes	Yes	Yes	Yes	Yes	Yes	Yes	Yes	Yes	Yes	Yes	Yes	37-51	Female		No	Yes	No	Yes	Yes	Yes	Yes	No	No	No	Yes	$35,000 - $49,999	No	Black or African American
IP Address	100	287	anonymous	EN	Yes	Yes	Yes	Yes	Yes	Yes	Yes	Yes	No	Yes	Yes	Yes	Yes	Yes	Yes	Yes	Yes	Yes	Yes	Yes	Yes	37-51	Female		No	No	No	Yes	No	No	No	No	No	No	Yes	$75,000 - $99,999	No	Black or African American
IP Address	100	264	anonymous	EN	Yes	Yes	Yes	Yes	Yes	Yes	Yes	Yes	No	Yes	Yes	Yes	Yes	No	No	No	No	Yes	Yes	Yes	Yes	23-36	Female		No	Yes	No	Yes	Yes	No	Yes	No	No	No	No	$50,000 - $74,999	No	Black or African American
IP Address	100	103	anonymous	EN	Yes	Yes	Yes	Yes	Yes	Yes	Yes	Yes	No	Yes	Yes	Yes	Yes	Yes	Yes	Yes	Yes	Yes	Yes	Yes	Yes	23-36	Male		Yes	Yes	Yes	Yes	Yes	No	Yes	No	No	No	No	$50,000 - $74,999	No	Black or African American
IP Address	96	288	anonymous	EN	Yes	Yes	Yes	Yes	Yes	Yes	Yes	Yes	No	Yes	Yes	Yes	Yes	Yes	Yes	Yes	Yes	Yes	Yes	Yes	Yes	23-36	Female		No	No	No	Yes	No	Yes	Yes	No	No	No	No	$50,000 - $74,999	No	Black or African American
IP Address	100	223	anonymous	EN	Yes	No	Yes	Yes	Yes	No	Yes	Yes	No	Yes	No	Yes	Yes	Yes	Yes	Yes	Yes	Yes	Yes	Yes	Yes	18-22	Female		No	No	No	Yes	No	No	Yes	No	No	No	No	$75,000 - $99,999	No	Black or African American
IP Address	96	296	anonymous	EN	No	No	No	No	No	No	No	No	No	No	No	No	No	Yes	Yes	Yes	Yes	Yes	Yes	Yes	Yes	23-36	Female		No	Yes	No	Yes	Yes	No	Yes	No	Yes	No	Yes	$35,000 - $49,999	No	Black or African American
IP Address	100	287	anonymous	EN	Yes	Yes	Yes	Yes	Yes	Yes	Yes	Yes	No	Yes	Yes	Yes	Yes	Yes	Yes	Yes	Yes	Yes	Yes	Yes	Yes	23-36	Male		No	Yes	No	Yes	No	Yes	Yes	No	Yes	No	No	$35,000 - $49,999	No	Black or African American
IP Address	96	1064	anonymous	EN	Yes	Yes	Yes	Yes	Yes	Yes	Yes	Yes	No	Yes	Yes	Yes	Yes	Yes	Yes	Yes	Yes	Yes	Yes	Yes	Yes	23-36	Female		No	No	No	Yes	No	No	Yes	No	No	Yes	No	$100,000 - $149,999	No	Black or African American
IP Address	100	119	anonymous	EN	Yes	No	Yes	Yes	Yes	No	Yes	Yes	No	Yes	No	Yes	Yes	No	No	No	No	No	No	Yes	Yes	23-36	Female		No	No	No	Yes	No	Yes	No	No	No	No	No	$20,000 - $34,999	No	Black or African American
IP Address	100	198	anonymous	EN	Yes	Yes	Yes	Yes	Yes	Yes	Yes	Yes	No	Yes	Yes	Yes	Yes	Yes	Yes	Yes	Yes	Yes	No	Yes	Yes	23-36	Male		No	Yes	No	Yes	Yes	Yes	Yes	No	No	No	Yes	$35,000 - $49,999	Yes	Black or African American
IP Address	100	313	anonymous	EN	Yes	No	Yes	Yes	Yes	No	Yes	Yes	No	Yes	No	Yes	Yes	Yes	No	Yes	Yes	Yes	No	Yes	Yes	23-36	Female		No	No	No	Yes	No	No	No	No	No	No	No	Less than $10,000	Yes	Black or African American
IP Address	100	283	anonymous	EN	Yes	Yes	Yes	Yes	Yes	Yes	Yes	Yes	No	Yes	Yes	Yes	Yes	Yes	Yes	Yes	Yes	Yes	Yes	Yes	Yes	23-36	Male		Yes	Yes	Yes	Yes	Yes	Yes	Yes	Yes	Yes	Yes	Yes	$35,000 - $49,999	Yes	Black or African American
IP Address	100	124	anonymous	EN	Yes	Yes	Yes	Yes	Yes	No	Yes	Yes	No	Yes	Yes	Yes	Yes	Yes	Yes	Yes	No	Yes	Yes	Yes	Yes	18-22	Male		No	Yes	No	Yes	Yes	No	No	No	No	No	No	$35,000 - $49,999	Yes	Black or African American
IP Address	96	892	anonymous	EN	Yes	No	Yes	Yes	Yes	No	Yes	Yes	No	Yes	No	No	No	Yes	No	No	No	Yes	Yes	Yes	Yes	23-36	Male		No	No	No	Yes	No	Yes	Yes	No	No	No	Yes	$50,000 - $74,999	Yes	Black or African American
IP Address	100	212	anonymous	EN	Yes	No	Yes	Yes	Yes	No	Yes	Yes	No	Yes	No	Yes	Yes	Yes	No	Yes	Yes	Yes	No	Yes	Yes	37-51	Female		No	Yes	No	Yes	Yes	Yes	Yes	No	Yes	No	Yes	$75,000 - $99,999	Yes	Black or African American
IP Address	100	281	anonymous	EN	Yes	No	Yes	Yes	Yes	No	Yes	Yes	No	Yes	No	Yes	Yes	Yes	No	Yes	Yes	Yes	No	Yes	Yes	37-51	Female		No	No	No	Yes	No	Yes	Yes	No	No	Yes	Yes	$100,000 - $149,999	Yes	Black or African American
IP Address	100	184	anonymous	EN	No	No	No	No	No	No	No	No	No	Yes	Yes	Yes	Yes	Yes	Yes	Yes	Yes	Yes	No	Yes	Yes	23-36	Male		Yes	Yes	Yes	Yes	Yes	Yes	Yes	No	No	Yes	Yes	$20,000 - $34,999	No	Black or African American,White
IP Address	100	230	anonymous	EN	Yes	No	Yes	Yes	Yes	No	Yes	Yes	No	No	No	No	No	Yes	No	Yes	Yes	Yes	No	Yes	Yes	18-22	Female		No	Yes	No	Yes	Yes	No	Yes	No	Yes	No	Yes	$75,000 - $99,999	No	Black or African American,White
IP Address	100	190	anonymous	EN	No	No	No	No	No	No	No	No	No	No	No	No	No	Yes	Yes	Yes	Yes	Yes	Yes	Yes	Yes	37-51	Female		No	No	No	Yes	No	No	No	No	Yes	Yes	Yes	$35,000 - $49,999	No	Black or African American,White
IP Address	100	184	anonymous	EN	Yes	No	Yes	Yes	No	No	No	No	No	Yes	No	Yes	Yes	Yes	No	Yes	Yes	No	No	No	No	23-36	Female		No	Yes	No	Yes	No	Yes	No	No	No	No	No	$20,000 - $34,999	No	Black or African American,White
IP Address	100	678	anonymous	EN	Yes	No	Yes	Yes	Yes	No	Yes	Yes	No	No	No	No	No	Yes	No	Yes	Yes	Yes	No	Yes	Yes	23-36	Female		Yes	Yes	Yes	Yes	Yes	Yes	Yes	No	Yes	No	No	$50,000 - $74,999	No	Black or African American,White
IP Address	100	138	anonymous	EN	Yes	Yes	Yes	Yes	Yes	Yes	Yes	Yes	No	Yes	Yes	Yes	Yes	Yes	Yes	Yes	Yes	Yes	Yes	Yes	Yes	23-36	Female		No	No	No	Yes	No	Yes	Yes	No	No	No	Yes	$75,000 - $99,999	No	Black or African American,White
IP Address	100	244	anonymous	EN	Yes	Yes	Yes	Yes	No	No	No	No	No	Yes	Yes	Yes	Yes	Yes	No	No	No	Yes	Yes	Yes	Yes	23-36	Female		No	Yes	No	Yes	Yes	Yes	No	No	No	No	Yes	$75,000 - $99,999	No	Black or African American,White
IP Address	96	183	anonymous	EN	Yes	No	Yes	Yes	Yes	No	Yes	No	No	No	No	No	No	No	No	Yes	No	Yes	Yes	Yes	Yes	18-22	Female		No	No	No	Yes	No	Yes	Yes	No	No	No	No	$150,000 or More	No	Black or African American,White
IP Address	100	409	anonymous	EN	Yes	No	Yes	Yes	Yes	No	Yes	Yes	No	Yes	No	Yes	Yes	Yes	No	Yes	Yes	Yes	No	Yes	Yes	37-51	Female		No	No	No	Yes	No	No	No	No	No	Yes	Yes	$20,000 - $34,999	No	Black or African American,White
IP Address	100	10976	anonymous	EN	Yes	No	Yes	Yes	Yes	No	Yes	Yes	No	Yes	No	Yes	Yes	Yes	Yes	Yes	Yes	Yes	Yes	Yes	Yes	37-51	Male		No	Yes	No	Yes	Yes	No	No	No	No	Yes	Yes	$100,000 - $149,999	No	Black or African American,White
IP Address	100	329	anonymous	EN	Yes	Yes	Yes	Yes	Yes	Yes	Yes	Yes	No	Yes	Yes	Yes	Yes	Yes	Yes	Yes	Yes	Yes	Yes	Yes	Yes	23-36	Female		No	Yes	No	Yes	Yes	Yes	Yes	No	Yes	Yes	Yes	$75,000 - $99,999	Yes	Black or African American,White
IP Address	100	230	anonymous	EN	Yes	No	Yes	Yes	Yes	No	Yes	Yes	No	Yes	No	Yes	Yes	Yes	No	Yes	Yes	Yes	No	Yes	Yes	23-36	Female		No	No	No	Yes	No	Yes	Yes	No	No	No	No	$20,000 - $34,999	Yes	Black or African American,White
IP Address	100	166	anonymous	EN	Yes	No	Yes	Yes	Yes	No	Yes	Yes	No	Yes	No	Yes	Yes	Yes	No	Yes	Yes	Yes	No	Yes	Yes	18-22	Male		No	No	No	Yes	No	No	No	No	No	No	No	$150,000 or More	No	Native Hawaiian or Other Pacific Islander
IP Address	100	132	anonymous	EN	Yes	No	Yes	Yes	Yes	Yes	No	Yes	No	No	No	No	Yes	Yes	No	Yes	No	Yes	Yes	No	Yes	23-36	Male		No	No	No	Yes	No	No	Yes	No	No	No	No	$50,000 - $74,999	No	Native Hawaiian or Other Pacific Islander
IP Address	96	257	anonymous	EN	Yes	No	Yes	Yes	Yes	No	Yes	Yes	No	Yes	No	Yes	Yes	Yes	Yes	Yes	Yes	Yes	Yes	Yes	Yes	52-70	Female		No	Yes	No	Yes	Yes	No	No	No	Yes	Yes	No	$100,000 - $149,999	No	Native Hawaiian or Other Pacific Islander,White
IP Address	100	326	anonymous	EN	Yes	Yes	Yes	Yes	Yes	Yes	Yes	Yes	No	Yes	Yes	Yes	Yes	Yes	Yes	Yes	Yes	Yes	Yes	Yes	Yes	23-36	Female		No	Yes	No	Yes	Yes	Yes	Yes	No	No	No	No	$20,000 - $34,999	No	Native Hawaiian or Other Pacific Islander,White
IP Address	100	168	anonymous	EN	Yes	Yes	Yes	Yes	No	No	No	No	No	Yes	Yes	Yes	Yes	Yes	Yes	Yes	Yes	Yes	Yes	Yes	Yes	23-36	Female		No	No	No	Yes	No	Yes	Yes	No	No	No	No	$35,000 - $49,999	No	Native Hawaiian or Other Pacific Islander,White
IP Address	100	808	anonymous	EN	Yes	Yes	Yes	Yes	Yes	Yes	Yes	Yes	No	Yes	Yes	Yes	Yes	Yes	Yes	Yes	Yes	Yes	Yes	Yes	Yes	37-51	Male		No	No	No	Yes	No	No	No	No	No	No	No	$35,000 - $49,999	No	Other (please specify)	Nepalese
IP Address	100	368	anonymous	EN	Yes	Yes	Yes	Yes	Yes	Yes	Yes	Yes	No	Yes	No	Yes	No	Yes	Yes	Yes	Yes	Yes	Yes	Yes	Yes	23-36	Male		No	No	No	Yes	No	Yes	Yes	No	Yes	No	No	$35,000 - $49,999	No	Other (please specify)	Middle Eastern
IP Address	100	253	anonymous	EN	Yes	Yes	Yes	Yes	Yes	No	Yes	Yes	No	Yes	No	Yes	Yes	Yes	No	Yes	Yes	Yes	Yes	Yes	Yes	37-51	Female		No	No	No	Yes	No	No	Yes	No	Yes	No	Yes	$75,000 - $99,999	No	Other (please specify)	Biracial
IP Address	100	162	anonymous	EN	No	No	No	No	No	No	No	No	No	No	No	No	No	No	No	No	No	No	No	No	No	37-51	Male		Yes	Yes	Yes	Yes	Yes	Yes	Yes	No	Yes	No	No	Less than $10,000	No	Other (please specify)	human
IP Address	100	254	anonymous	EN	Yes	No	Yes	Yes	No	No	No	No	No	No	No	No	No	Yes	No	Yes	Yes	Yes	No	Yes	Yes	37-51	Female		No	Yes	No	Yes	Yes	Yes	Yes	No	Yes	No	Yes	$10,000 - $19,999	No	Other (please specify)	American
IP Address	100	289	anonymous	EN	Yes	No	Yes	No	Yes	No	Yes	No	No	Yes	No	Yes	No	Yes	No	Yes	No	Yes	No	Yes	No	23-36	Female		No	Yes	No	Yes	Yes	No	No	No	No	No	No	$75,000 - $99,999	No	Other (please specify)	multi-racial
IP Address	100	297	anonymous	EN	Yes	Yes	Yes	Yes	Yes	Yes	Yes	Yes	No	Yes	Yes	Yes	Yes	Yes	Yes	Yes	Yes	Yes	Yes	Yes	Yes	52-70	Female		Yes	No	No	Yes	No	Yes	Yes	No	No	No	No	$10,000 - $19,999	No	Other (please specify)	Prefer not to State
IP Address	100	281	anonymous	EN	Yes	No	Yes	Yes	No	No	No	No	No	Yes	No	Yes	No	No	No	No	No	Yes	No	Yes	Yes	37-51	Female		No	No	No	Yes	No	No	No	No	No	No	No	$35,000 - $49,999	No	Other (please specify)
IP Address	100	592	anonymous	EN	No	No	No	No	No	No	No	No	No	No	No	No	No	Yes	Yes	Yes	Yes	No	No	No	No	52-70	Male		No	No	No	Yes	No	No	Yes	No	Yes	Yes	Yes	$75,000 - $99,999	No	Other (please specify)	Middle Eastern Descent / Western Asian
IP Address	100	253	anonymous	EN	Yes	Yes	Yes	Yes	Yes	Yes	Yes	Yes	No	No	No	No	No	Yes	Yes	Yes	Yes	Yes	Yes	Yes	Yes	52-70	Female		No	No	No	Yes	No	Yes	Yes	No	No	Yes	Yes	$20,000 - $34,999	No	Other (please specify)	I don't believe in the sociological co
IP Address	100	221	anonymous	EN	Yes	No	Yes	Yes	Yes	No	Yes	Yes	No	Yes	No	Yes	Yes	Yes	Yes	Yes	Yes	Yes	Yes	Yes	Yes	23-36	Female		No	Yes	No	Yes	Yes	Yes	Yes	No	Yes	Yes	Yes	$75,000 - $99,999	No	Other (please specify)	Mixed
IP Address	100	134	anonymous	EN	Yes	Yes	Yes	Yes	Yes	Yes	Yes	Yes	No	Yes	Yes	Yes	Yes	Yes	No	No	Yes	Yes	No	No	Yes	23-36	Female		No	No	No	Yes	No	No	No	No	No	No	Yes	$20,000 - $34,999	No	Other (please specify)	Mixed
IP Address	100	333	anonymous	EN	Yes	Yes	Yes	Yes	Yes	Yes	Yes	Yes	No	Yes	Yes	Yes	Yes	Yes	Yes	Yes	Yes	Yes	Yes	Yes	Yes	52-70	Female		No	Yes	No	Yes	Yes	No	Yes	No	No	No	No	$10,000 - $19,999	No	Other (please specify)	European & native American
IP Address	100	102	anonymous	EN	Yes	No	Yes	Yes	Yes	No	Yes	Yes	No	Yes	No	Yes	Yes	Yes	No	Yes	Yes	Yes	No	Yes	Yes	23-36	Male		No	No	No	Yes	No	Yes	Yes	No	No	No	Yes	Less than $10,000	No	Other (please specify)	Mix of 2 or more
IP Address	100	272	anonymous	EN	Yes	No	Yes	Yes	Yes	No	Yes	Yes	No	Yes	No	Yes	Yes	Yes	No	Yes	Yes	Yes	No	Yes	Yes	52-70	Female		Yes	Yes	Yes	Yes	Yes	Yes	Yes	No	No	No	No	Less than $10,000	Yes	Other (please specify)	Hispanic
IP Address	96	201	anonymous	EN	Yes	Yes	Yes	Yes	Yes	Yes	Yes	Yes	No	Yes	Yes	Yes	Yes	No	No	No	No	Yes	Yes	Yes	Yes	23-36	Male		No	No	No	Yes	No	No	No	No	No	No	No	$50,000 - $74,999	Yes	Other (please specify)	latino
IP Address	96	205	anonymous	EN	Yes	No	Yes	No	Yes	No	Yes	No	No	No	Yes	No	Yes	No	Yes	Yes	No	Yes	No	Yes	No	23-36	Male		No	No	No	Yes	No	No	No	No	Yes	No	No	$35,000 - $49,999	Yes	Other (please specify)	hispanic
IP Address	100	197	anonymous	EN	Yes	Yes	Yes	Yes	Yes	Yes	Yes	Yes	No	Yes	Yes	Yes	Yes	Yes	Yes	Yes	Yes	Yes	Yes	Yes	Yes	18-22	Male		No	No	No	Yes	No	No	Yes	No	No	No	Yes	$20,000 - $34,999	Yes	Other (please specify)	Latino
IP Address	100	420	anonymous	EN	Yes	No	No	Yes	Yes	No	No	Yes	No	Yes	No	No	Yes	Yes	No	No	Yes	Yes	No	No	Yes	23-36	Male		No	No	No	Yes	No	No	No	No	No	No	Yes	$35,000 - $49,999	Yes	Other (please specify)
IP Address	100	139	anonymous	EN	Yes	No	Yes	Yes	Yes	No	Yes	Yes	No	Yes	No	Yes	Yes	Yes	No	Yes	Yes	Yes	No	Yes	Yes	23-36	Male		No	No	No	Yes	No	Yes	Yes	No	No	No	No	$20,000 - $34,999	Yes	Other (please specify)
IP Address	100	133	anonymous	EN	Yes	No	Yes	Yes	Yes	No	Yes	Yes	No	Yes	No	Yes	Yes	Yes	No	Yes	Yes	Yes	No	Yes	Yes	23-36	Female		No	Yes	No	Yes	Yes	No	Yes	No	No	No	Yes	$75,000 - $99,999	Yes	Other (please specify)	Hispanic
IP Address	96	379	anonymous	EN	Yes	No	Yes	Yes	Yes	No	Yes	Yes	No	Yes	No	Yes	Yes	Yes	No	Yes	Yes	Yes	No	Yes	Yes	37-51	Male		No	Yes	No	Yes	No	Yes	Yes	No	No	No	No	$20,000 - $34,999	Yes	Other (please specify)	mixed race
IP Address	100	358	anonymous	EN	Yes	No	Yes	Yes	Yes	No	Yes	Yes	No	Yes	No	Yes	Yes	Yes	No	Yes	Yes	Yes	No	Yes	Yes	23-36	Male		No	No	No	Yes	No	No	No	No	Yes	No	No	$20,000 - $34,999	Yes	Other (please specify)	hispanic
IP Address	100	271	anonymous	EN	Yes	Yes	Yes	Yes	No	No	Yes	No	No	No	No	Yes	No	No	No	No	No	No	No	No	No	23-36	Male		No	Yes	No	Yes	Yes	Yes	Yes	No	Yes	No	No	$35,000 - $49,999	Yes	Other (please specify)	hispanic
IP Address	100	207	anonymous	EN	Yes	No	Yes	Yes	Yes	No	Yes	Yes	No	Yes	No	Yes	Yes	Yes	No	Yes	Yes	Yes	Yes	Yes	Yes	23-36	Male		No	No	No	Yes	No	No	No	No	No	No	Yes	$100,000 - $149,999	Yes	Other (please specify)	hispanic
IP Address	100	366	anonymous	EN	Yes	No	Yes	Yes	No	No	No	No	No	No	No	No	No	No	No	No	No	Yes	Yes	Yes	Yes	37-51	Female		No	No	No	Yes	No	No	No	No	No	No	No	$10,000 - $19,999	Yes	Other (please specify)
IP Address	100	608	anonymous	EN	No	No	No	No	No	No	No	No	No	No	No	No	No	Yes	No	Yes	Yes	Yes	Yes	Yes	Yes	37-51	Female		No	No	No	Yes	No	Yes	Yes	No	Yes	Yes	No	$50,000 - $74,999	Yes	Other (please specify)	Mestiza
IP Address	96	172	anonymous	EN	Yes	Yes	Yes	Yes	No	No	No	No	No	Yes	Yes	Yes	Yes	Yes	Yes	Yes	Yes	Yes	Yes	Yes	Yes	23-36	Male		No	No	No	Yes	No	No	Yes	No	No	No	Yes	$20,000 - $34,999	Yes	Other (please specify)	Latino
IP Address	100	185	anonymous	EN	No	No	No	No	No	No	No	No	No	No	No	No	No	No	No	No	No	No	No	No	No	52-70	Male		Yes	No	No	Yes	No	Yes	Yes	No	No	No	No	$100,000 - $149,999	Yes	Other (please specify)	Latino
IP Address	100	349	anonymous	EN	No	No	No	No	No	No	No	No	No	No	No	No	No	No	No	No	No	No	No	No	No	52-70	Male		No	Yes	No	Yes	Yes	No	Yes	No	No	Yes	Yes	$50,000 - $74,999	Yes	Other (please specify)	Latin
IP Address	100	176	anonymous	EN	Yes	No	Yes	Yes	Yes	No	Yes	No	No	Yes	No	Yes	Yes	Yes	No	Yes	Yes	Yes	No	Yes	Yes	23-36	Male		No	No	No	Yes	No	No	Yes	No	No	No	No	$35,000 - $49,999	Yes	Other (please specify)
IP Address	100	488	anonymous	EN	Yes	No	Yes	Yes	Yes	No	Yes	Yes	No	Yes	Yes	Yes	Yes	Yes	No	Yes	Yes	Yes	No	Yes	Yes	23-36	Male		No	Yes	No	Yes	Yes	No	No	Yes	Yes	No	No	$50,000 - $74,999	Yes	Other (please specify)	Hispanic Latino Spanish
IP Address	100	192	anonymous	EN	Yes	Yes	Yes	Yes	Yes	Yes	Yes	Yes	No	Yes	Yes	Yes	Yes	Yes	Yes	Yes	Yes	Yes	Yes	Yes	Yes	37-51	Female		No	No	No	Yes	No	Yes	Yes	No	No	No	No	$50,000 - $74,999	No	White
IP Address	100	134	anonymous	EN	Yes	Yes	Yes	Yes	Yes	Yes	Yes	Yes	No	Yes	Yes	Yes	Yes	Yes	Yes	Yes	Yes	Yes	Yes	Yes	Yes	23-36	Female		No	Yes	No	Yes	Yes	Yes	Yes	No	No	No	Yes	$50,000 - $74,999	No	White
IP Address	100	196	anonymous	EN	Yes	No	Yes	Yes	Yes	No	Yes	Yes	No	Yes	No	Yes	Yes	Yes	No	Yes	Yes	Yes	No	Yes	Yes	37-51	Male		Yes	No	Yes	Yes	Yes	Yes	Yes	No	No	Yes	No	$100,000 - $149,999	No	White
IP Address	100	189	anonymous	EN	Yes	No	No	Yes	Yes	Yes	Yes	Yes	No	Yes	Yes	Yes	Yes	Yes	Yes	Yes	Yes	Yes	Yes	Yes	Yes	37-51	Female		No	Yes	No	Yes	Yes	No	No	No	No	No	No	$100,000 - $149,999	No	White
IP Address	100	256	anonymous	EN	Yes	No	Yes	Yes	Yes	No	Yes	Yes	No	Yes	Yes	Yes	Yes	Yes	Yes	Yes	Yes	Yes	No	Yes	Yes	37-51	Female		No	No	No	Yes	No	Yes	Yes	No	No	Yes	Yes	$50,000 - $74,999	No	White
IP Address	96	209	anonymous	EN	Yes	No	Yes	Yes	Yes	No	Yes	Yes	No	Yes	No	Yes	Yes	No	No	No	No	Yes	Yes	Yes	Yes	23-36	Male		No	No	No	Yes	No	No	No	No	No	No	Yes	$20,000 - $34,999	No	White
IP Address	96	250	anonymous	EN	Yes	No	Yes	Yes	Yes	No	Yes	Yes	No	Yes	No	Yes	Yes	Yes	No	Yes	Yes	Yes	No	Yes	Yes	23-36	Male		Yes	Yes	No	Yes	No	No	Yes	No	No	No	No	$50,000 - $74,999	No	White
IP Address	100	115	anonymous	EN	Yes	Yes	Yes	Yes	Yes	Yes	Yes	Yes	No	Yes	Yes	Yes	Yes	Yes	Yes	Yes	Yes	Yes	Yes	Yes	Yes	23-36	Male		No	No	No	Yes	No	Yes	Yes	No	No	No	No	$35,000 - $49,999	No	White
IP Address	96	178	anonymous	EN	Yes	Yes	Yes	Yes	Yes	Yes	Yes	Yes	No	Yes	Yes	Yes	Yes	Yes	Yes	Yes	No	Yes	Yes	Yes	Yes	23-36	Female		No	Yes	Yes	Yes	Yes	Yes	Yes	No	No	No	Yes	$35,000 - $49,999	No	White
IP Address	100	226	anonymous	EN	Yes	No	Yes	Yes	Yes	No	Yes	Yes	No	No	No	No	Yes	Yes	Yes	Yes	Yes	Yes	Yes	Yes	Yes	23-36	Male		No	No	No	Yes	No	No	Yes	No	No	No	Yes	$50,000 - $74,999	No	White
IP Address	100	339	anonymous	EN	Yes	No	Yes	Yes	Yes	No	Yes	Yes	No	No	No	No	No	Yes	Yes	Yes	Yes	Yes	Yes	Yes	Yes	23-36	Female		No	No	No	Yes	No	No	No	No	No	No	Yes	$35,000 - $49,999	No	White
IP Address	100	204	anonymous	EN	Yes	Yes	Yes	Yes	Yes	Yes	Yes	Yes	No	Yes	Yes	Yes	Yes	Yes	Yes	Yes	Yes	Yes	Yes	Yes	Yes	37-51	Male		No	No	No	Yes	No	No	No	No	No	No	No	$100,000 - $149,999	No	White
IP Address	96	465	anonymous	EN	Yes	No	Yes	Yes	Yes	No	Yes	Yes	No	Yes	No	Yes	Yes	Yes	Yes	Yes	Yes	Yes	Yes	Yes	Yes	52-70	Female		No	No	No	Yes	No	Yes	No	No	No	No	Yes	$35,000 - $49,999	No	White
IP Address	100	194	anonymous	EN	Yes	No	Yes	Yes	Yes	No	Yes	Yes	No	Yes	No	Yes	No	Yes	No	Yes	Yes	Yes	No	Yes	Yes	23-36	Female		No	No	No	Yes	No	No	Yes	No	No	No	Yes	$50,000 - $74,999	No	White
IP Address	100	377	anonymous	EN	Yes	No	Yes	Yes	Yes	No	Yes	Yes	No	Yes	No	Yes	Yes	Yes	No	Yes	Yes	Yes	Yes	Yes	Yes	52-70	Female		Yes	No	No	Yes	No	Yes	Yes	No	No	Yes	Yes	$50,000 - $74,999	No	White
IP Address	100	236	anonymous	EN	Yes	Yes	Yes	Yes	Yes	Yes	Yes	Yes	No	Yes	Yes	Yes	Yes	Yes	Yes	Yes	Yes	Yes	No	Yes	Yes	37-51	Female		No	Yes	No	Yes	Yes	Yes	Yes	No	Yes	No	Yes	$10,000 - $19,999	No	White
IP Address	100	232	anonymous	EN	Yes	No	Yes	Yes	Yes	No	Yes	Yes	No	Yes	No	Yes	Yes	Yes	No	Yes	Yes	Yes	No	Yes	Yes	23-36	Male		No	No	No	Yes	No	No	No	No	No	No	No	$35,000 - $49,999	No	White
IP Address	100	131	anonymous	EN	Yes	No	Yes	Yes	No	No	No	No	No	No	No	No	No	Yes	Yes	Yes	Yes	Yes	Yes	Yes	Yes	23-36	Female		No	No	No	Yes	No	Yes	Yes	No	No	No	Yes	$35,000 - $49,999	No	White
IP Address	100	127	anonymous	EN	Yes	Yes	Yes	Yes	Yes	Yes	Yes	Yes	No	No	No	No	No	Yes	Yes	Yes	Yes	Yes	Yes	Yes	Yes	23-36	Male		No	No	No	Yes	No	No	No	No	No	No	No	$35,000 - $49,999	No	White
IP Address	100	81	anonymous	EN	Yes	Yes	Yes	Yes	Yes	Yes	Yes	Yes	No	Yes	Yes	Yes	Yes	Yes	Yes	Yes	Yes	Yes	Yes	Yes	Yes	18-22	Male		No	No	No	Yes	No	No	No	No	No	No	Yes	$50,000 - $74,999	No	White
IP Address	100	184	anonymous	EN	Yes	No	Yes	Yes	Yes	No	Yes	Yes	No	Yes	No	Yes	Yes	Yes	Yes	Yes	Yes	Yes	Yes	Yes	Yes	52-70	Female		No	Yes	No	Yes	No	No	No	No	No	No	Yes	$35,000 - $49,999	No	White
IP Address	96	188	anonymous	EN	Yes	No	Yes	Yes	No	No	No	No	No	Yes	No	Yes	Yes	Yes	No	Yes	Yes	Yes	No	Yes	Yes	18-22	Male		No	Yes	No	Yes	No	Yes	Yes	No	Yes	No	No	$35,000 - $49,999	No	White
IP Address	100	139	anonymous	EN	Yes	Yes	Yes	Yes	Yes	Yes	Yes	Yes	No	Yes	Yes	Yes	Yes	Yes	Yes	Yes	Yes	Yes	Yes	Yes	Yes	18-22	Male		No	No	No	Yes	No	No	No	No	No	No	Yes	$20,000 - $34,999	No	White
IP Address	100	306	anonymous	EN	Yes	Yes	Yes	Yes	Yes	Yes	Yes	Yes	No	Yes	No	Yes	No	Yes	Yes	Yes	No	Yes	Yes	Yes	No	52-70	Female		No	No	No	Yes	No	Yes	Yes	No	Yes	No	Yes	$10,000 - $19,999	No	White
IP Address	100	558	anonymous	EN	Yes	Yes	Yes	Yes	Yes	Yes	Yes	Yes	No	Yes	Yes	Yes	Yes	Yes	Yes	Yes	Yes	Yes	Yes	Yes	Yes	37-51	Female		No	No	No	Yes	No	Yes	Yes	No	No	No	No	$50,000 - $74,999	No	White
IP Address	100	292	anonymous	EN	Yes	Yes	Yes	Yes	Yes	Yes	Yes	Yes	No	Yes	Yes	Yes	Yes	Yes	Yes	Yes	Yes	Yes	Yes	Yes	Yes	52-70	Female		No	No	No	Yes	No	No	No	No	Yes	No	No	$50,000 - $74,999	No	White
IP Address	100	92	anonymous	EN	No	No	No	Yes	No	No	No	No	No	Yes	No	Yes	Yes	No	No	No	No	No	No	No	Yes	23-36	Male		No	No	No	Yes	No	No	No	No	Yes	No	No	$50,000 - $74,999	No	White
IP Address	100	111	anonymous	EN	Yes	No	Yes	Yes	No	No	No	No	No	Yes	No	Yes	Yes	Yes	No	Yes	Yes	No	No	No	No	37-51	Female		No	No	No	Yes	No	No	No	No	No	No	Yes	$50,000 - $74,999	No	White
IP Address	100	188	anonymous	EN	Yes	Yes	Yes	Yes	Yes	Yes	Yes	Yes	No	Yes	No	Yes	No	Yes	Yes	Yes	Yes	Yes	Yes	Yes	Yes	23-36	Male		No	No	No	Yes	No	No	No	No	No	No	No	$75,000 - $99,999	No	White
IP Address	100	624	anonymous	EN	Yes	No	Yes	Yes	Yes	Yes	Yes	Yes	No	Yes	Yes	Yes	Yes	Yes	Yes	Yes	Yes	Yes	Yes	Yes	Yes	23-36	Male		No	No	No	Yes	No	Yes	Yes	No	No	No	No	$35,000 - $49,999	No	White
IP Address	100	122	anonymous	EN	Yes	No	Yes	Yes	Yes	No	Yes	Yes	No	No	No	No	No	No	No	No	No	Yes	Yes	Yes	Yes	23-36	Male		No	No	No	Yes	No	No	No	No	Yes	No	No	$100,000 - $149,999	No	White
IP Address	100	179	anonymous	EN	Yes	No	Yes	Yes	No	No	No	No	No	Yes	No	Yes	No	Yes	Yes	Yes	Yes	Yes	Yes	Yes	Yes	23-36	Male		No	No	No	Yes	No	Yes	Yes	No	Yes	Yes	Yes	$75,000 - $99,999	No	White
IP Address	100	268	anonymous	EN	Yes	No	Yes	Yes	Yes	No	Yes	Yes	No	No	No	No	No	Yes	No	Yes	No	Yes	No	Yes	No	23-36	Male		No	No	No	Yes	No	No	Yes	No	No	No	No	$35,000 - $49,999	No	White
IP Address	96	2317	anonymous	EN	Yes	No	Yes	Yes	No	No	No	No	No	Yes	No	Yes	No	Yes	No	Yes	No	Yes	Yes	Yes	Yes	23-36	Female		No	Yes	No	Yes	Yes	Yes	Yes	No	Yes	No	Yes	$100,000 - $149,999	No	White
IP Address	100	129	anonymous	EN	Yes	Yes	Yes	Yes	Yes	Yes	Yes	Yes	No	Yes	Yes	Yes	Yes	Yes	No	Yes	Yes	Yes	No	Yes	Yes	23-36	Female		No	No	No	Yes	No	No	No	No	No	No	No	$35,000 - $49,999	No	White
IP Address	100	126	anonymous	EN	Yes	No	Yes	Yes	Yes	No	Yes	Yes	No	Yes	No	Yes	Yes	Yes	No	Yes	No	Yes	No	Yes	No	37-51	Female		No	No	No	Yes	No	No	No	No	No	Yes	No	$100,000 - $149,999	No	White
IP Address	100	136	anonymous	EN	Yes	Yes	Yes	Yes	No	No	No	Yes	No	Yes	Yes	Yes	Yes	Yes	Yes	Yes	Yes	Yes	Yes	Yes	Yes	23-36	Male		No	Yes	No	Yes	Yes	Yes	Yes	No	No	No	Yes	$35,000 - $49,999	No	White
IP Address	100	387	anonymous	EN	Yes	Yes	Yes	Yes	Yes	Yes	Yes	Yes	No	No	No	Yes	Yes	Yes	Yes	Yes	Yes	Yes	Yes	Yes	Yes	52-70	Male		No	No	No	Yes	No	Yes	Yes	No	Yes	Yes	Yes	$50,000 - $74,999	No	White
IP Address	96	197	anonymous	EN	Yes	No	Yes	Yes	No	No	No	No	No	Yes	No	Yes	Yes	Yes	No	Yes	Yes	Yes	Yes	Yes	Yes	23-36	Male		Yes	Yes	Yes	Yes	Yes	Yes	Yes	No	No	No	No	$50,000 - $74,999	No	White
IP Address	100	79	anonymous	EN	Yes	Yes	Yes	Yes	Yes	Yes	Yes	Yes	No	Yes	Yes	Yes	Yes	Yes	Yes	Yes	Yes	Yes	Yes	Yes	Yes	18-22	Male		No	No	No	Yes	No	No	No	No	No	No	No	Less than $10,000	No	White
IP Address	100	255	anonymous	EN	Yes	Yes	Yes	Yes	No	No	No	No	No	No	No	No	No	Yes	Yes	Yes	Yes	Yes	Yes	Yes	Yes	52-70	Male		No	Yes	Yes	Yes	Yes	Yes	Yes	No	Yes	No	Yes	Less than $10,000	No	White
IP Address	100	656	anonymous	EN	Yes	Yes	Yes	Yes	Yes	Yes	Yes	Yes	No	Yes	Yes	Yes	Yes	Yes	Yes	Yes	Yes	Yes	No	Yes	Yes	23-36	Male		No	Yes	No	Yes	Yes	Yes	Yes	No	No	No	Yes	Less than $10,000	No	White
IP Address	100	208	anonymous	EN	Yes	No	Yes	Yes	Yes	No	Yes	Yes	No	Yes	No	Yes	Yes	Yes	No	Yes	Yes	Yes	Yes	Yes	Yes	37-51	Female		No	No	No	Yes	No	No	No	Yes	Yes	No	Yes	$100,000 - $149,999	No	White
IP Address	100	173	anonymous	EN	Yes	No	Yes	Yes	Yes	No	Yes	Yes	No	Yes	No	Yes	No	Yes	No	Yes	Yes	Yes	No	Yes	Yes	23-36	Male		No	No	No	Yes	No	Yes	No	No	No	No	No	$20,000 - $34,999	No	White
IP Address	100	391	anonymous	EN	Yes	No	Yes	Yes	Yes	No	Yes	Yes	No	No	No	No	No	Yes	Yes	Yes	Yes	Yes	Yes	Yes	Yes	37-51	Male		No	No	No	Yes	No	Yes	Yes	No	No	No	Yes	$35,000 - $49,999	No	White
IP Address	96	171	anonymous	EN	No	No	No	Yes	No	No	No	No	No	No	No	No	Yes	Yes	Yes	Yes	Yes	No	No	No	No	52-70	Male		No	No	No	Yes	No	Yes	No	No	No	No	Yes	$35,000 - $49,999	No	White
IP Address	100	83	anonymous	EN	Yes	Yes	Yes	Yes	Yes	Yes	Yes	Yes	No	Yes	No	No	Yes	Yes	No	Yes	Yes	Yes	Yes	No	No	23-36	Female		No	No	No	Yes	No	No	No	No	No	No	No	$100,000 - $149,999	No	White
IP Address	96	197	anonymous	EN	Yes	Yes	Yes	Yes	Yes	Yes	Yes	Yes	No	Yes	No	Yes	Yes	Yes	No	Yes	Yes	Yes	No	Yes	Yes	23-36	Female		No	No	No	Yes	No	No	Yes	No	No	No	No	$20,000 - $34,999	No	White
IP Address	96	221	anonymous	EN	Yes	Yes	Yes	Yes	Yes	Yes	Yes	Yes	No	Yes	Yes	Yes	Yes	Yes	Yes	Yes	Yes	Yes	Yes	Yes	Yes	37-51	Male		No	No	No	Yes	No	No	Yes	No	No	No	No	$100,000 - $149,999	No	White
IP Address	100	250	anonymous	EN	Yes	Yes	Yes	Yes	Yes	Yes	Yes	Yes	No	Yes	Yes	Yes	Yes	Yes	Yes	No	No	Yes	No	Yes	Yes	37-51	Male		No	No	No	Yes	No	No	No	No	No	No	Yes	$50,000 - $74,999	No	White
IP Address	100	197	anonymous	EN	Yes	No	Yes	Yes	Yes	No	Yes	Yes	No	Yes	No	Yes	No	Yes	Yes	Yes	Yes	Yes	Yes	Yes	Yes	23-36	Male		No	No	No	Yes	No	No	No	No	No	No	No	Less than $10,000	No	White
IP Address	100	164	anonymous	EN	Yes	No	Yes	Yes	Yes	No	Yes	No	No	Yes	No	No	No	Yes	No	No	No	Yes	No	No	No	23-36	Female		No	No	No	Yes	No	No	No	No	Yes	No	No	$20,000 - $34,999	No	White
IP Address	100	121	anonymous	EN	Yes	Yes	Yes	Yes	Yes	Yes	Yes	Yes	No	Yes	Yes	Yes	Yes	Yes	Yes	Yes	Yes	Yes	Yes	Yes	Yes	18-22	Female		No	Yes	No	Yes	No	Yes	Yes	No	No	No	No	$35,000 - $49,999	No	White
IP Address	100	214	anonymous	EN	Yes	No	Yes	Yes	Yes	No	Yes	Yes	No	No	No	No	No	Yes	No	Yes	No	Yes	Yes	Yes	Yes	23-36	Male		Yes	Yes	Yes	Yes	No	Yes	Yes	No	No	No	Yes	$35,000 - $49,999	No	White
IP Address	100	174	anonymous	EN	Yes	No	Yes	Yes	Yes	No	Yes	Yes	No	Yes	No	Yes	Yes	Yes	No	Yes	Yes	Yes	Yes	Yes	Yes	23-36	Female		No	No	No	Yes	No	Yes	Yes	No	No	Yes	Yes	$35,000 - $49,999	No	White
IP Address	100	324	anonymous	EN	Yes	No	Yes	Yes	No	No	No	No	No	Yes	No	Yes	Yes	Yes	No	Yes	Yes	Yes	Yes	Yes	Yes	23-36	Male		No	No	No	Yes	No	No	No	No	No	No	No	$100,000 - $149,999	No	White
IP Address	100	129	anonymous	EN	Yes	No	Yes	Yes	Yes	No	Yes	Yes	No	Yes	No	Yes	Yes	Yes	No	No	No	Yes	Yes	Yes	Yes	23-36	Male		No	Yes	No	Yes	Yes	Yes	Yes	No	No	No	Yes	$50,000 - $74,999	No	White
IP Address	96	166	anonymous	EN	Yes	No	Yes	Yes	No	No	No	No	No	No	No	No	No	Yes	Yes	Yes	Yes	Yes	Yes	Yes	Yes	23-36	Male		No	No	No	Yes	No	Yes	Yes	No	No	No	No	$35,000 - $49,999	No	White
IP Address	100	218	anonymous	EN	Yes	No	Yes	Yes	Yes	No	Yes	Yes	No	Yes	No	Yes	Yes	Yes	Yes	Yes	Yes	Yes	No	Yes	Yes	23-36	Male		No	No	No	Yes	No	Yes	Yes	No	Yes	No	Yes	$20,000 - $34,999	No	White
IP Address	100	202	anonymous	EN	Yes	No	Yes	Yes	Yes	No	Yes	Yes	No	Yes	No	Yes	Yes	Yes	Yes	Yes	Yes	Yes	Yes	Yes	Yes	37-51	Male		No	Yes	No	Yes	Yes	Yes	Yes	No	Yes	No	Yes	$20,000 - $34,999	No	White
IP Address	100	269	anonymous	EN	Yes	No	Yes	Yes	Yes	No	Yes	Yes	No	No	No	No	No	Yes	No	Yes	Yes	Yes	Yes	Yes	Yes	37-51	Male		No	Yes	No	Yes	Yes	Yes	Yes	No	Yes	No	Yes	$35,000 - $49,999	No	White
IP Address	96	255	anonymous	EN	Yes	Yes	Yes	Yes	No	No	No	No	No	Yes	Yes	Yes	Yes	Yes	No	Yes	Yes	Yes	Yes	Yes	Yes	23-36	Female		No	No	No	Yes	No	No	No	No	No	Yes	Yes	$20,000 - $34,999	No	White
IP Address	100	136	anonymous	EN	Yes	No	Yes	Yes	No	No	No	No	No	Yes	No	Yes	Yes	No	No	No	No	No	No	No	Yes	37-51	Female		No	Yes	No	Yes	Yes	No	Yes	No	No	No	Yes	$20,000 - $34,999	No	White
IP Address	100	109	anonymous	EN	Yes	Yes	Yes	Yes	Yes	Yes	Yes	Yes	No	Yes	Yes	Yes	Yes	Yes	Yes	Yes	Yes	Yes	Yes	Yes	Yes	18-22	Female		Yes	No	No	Yes	No	Yes	Yes	No	No	No	Yes	$150,000 or More	No	White
IP Address	100	159	anonymous	EN	No	No	No	No	No	No	No	No	No	No	No	No	No	No	No	No	No	No	No	No	No	37-51	Male		No	No	No	Yes	No	No	Yes	No	No	No	No	$10,000 - $19,999	No	White
IP Address	100	248	anonymous	EN	Yes	No	Yes	Yes	Yes	No	Yes	No	No	Yes	No	Yes	No	Yes	No	Yes	Yes	Yes	Yes	Yes	Yes	37-51	Female		No	No	No	Yes	No	No	No	No	Yes	No	No	$10,000 - $19,999	No	White
IP Address	96	221	anonymous	EN	Yes	No	Yes	Yes	No	No	No	No	No	No	No	No	No	Yes	No	Yes	No	Yes	No	Yes	No	37-51	Male		No	No	No	Yes	No	No	No	No	Yes	No	No	$50,000 - $74,999	No	White
IP Address	96	719	anonymous	EN	Yes	Yes	Yes	Yes	No	No	No	No	No	Yes	Yes	Yes	Yes	Yes	Yes	Yes	Yes	Yes	Yes	Yes	Yes	71-88	Male		Yes	Yes	Yes	Yes	Yes	Yes	Yes	Yes	Yes	No	No	$20,000 - $34,999	No	White
IP Address	96	124	anonymous	EN	Yes	Yes	Yes	Yes	Yes	Yes	Yes	Yes	No	Yes	Yes	Yes	Yes	Yes	Yes	Yes	Yes	Yes	Yes	Yes	Yes	23-36	Female		No	No	Yes	Yes	No	Yes	No	No	No	No	Yes	$100,000 - $149,999	No	White
IP Address	100	225	anonymous	EN	Yes	No	Yes	Yes	Yes	No	Yes	Yes	No	Yes	No	Yes	Yes	No	No	No	No	Yes	No	Yes	No	23-36	Female		No	No	No	Yes	No	No	No	No	No	No	Yes	$20,000 - $34,999	No	White
IP Address	100	258	anonymous	EN	Yes	Yes	Yes	Yes	Yes	Yes	Yes	Yes	No	Yes	Yes	Yes	Yes	Yes	Yes	Yes	Yes	Yes	Yes	Yes	Yes	23-36	Male		No	No	No	Yes	No	Yes	Yes	No	No	No	No	$50,000 - $74,999	No	White
IP Address	100	435	anonymous	EN	Yes	No	Yes	No	Yes	No	Yes	No	No	Yes	No	Yes	No	Yes	No	No	No	Yes	No	No	No	23-36	Female		Yes	Yes	No	Yes	Yes	Yes	No	No	No	No	No	$50,000 - $74,999	No	White
IP Address	100	281	anonymous	EN	Yes	No	No	Yes	No	No	No	No	No	No	No	No	No	No	No	No	No	No	No	No	No	37-51	Male		No	No	No	Yes	No	No	No	No	No	No	No	$50,000 - $74,999	No	White
IP Address	100	210	anonymous	EN	Yes	Yes	Yes	Yes	Yes	Yes	Yes	Yes	No	Yes	No	Yes	Yes	Yes	Yes	Yes	Yes	Yes	Yes	Yes	Yes	23-36	Male		No	No	No	Yes	No	Yes	Yes	No	Yes	No	No	$100,000 - $149,999	No	White
IP Address	100	188	anonymous	EN	Yes	Yes	Yes	Yes	Yes	Yes	Yes	Yes	No	Yes	Yes	Yes	Yes	Yes	Yes	Yes	Yes	Yes	Yes	Yes	Yes	23-36	Female		No	No	No	Yes	No	No	No	No	No	Yes	No	$20,000 - $34,999	No	White
IP Address	100	163	anonymous	EN	Yes	No	Yes	Yes	Yes	No	Yes	Yes	No	Yes	No	Yes	Yes	Yes	No	Yes	Yes	Yes	No	Yes	Yes	23-36	Male		Yes	Yes	Yes	Yes	Yes	Yes	Yes	No	Yes	No	No	$35,000 - $49,999	No	White
IP Address	100	148	anonymous	EN	Yes	No	Yes	Yes	No	No	No	No	No	No	No	No	No	No	No	No	No	No	No	No	No	23-36	Male		No	No	No	Yes	No	No	No	No	No	No	No	$10,000 - $19,999	No	White
IP Address	100	74	anonymous	EN	Yes	Yes	No	Yes	No	Yes	No	Yes	No	No	Yes	No	No	No	Yes	No	Yes	Yes	Yes	No	Yes	52-70	Female		No	No	No	Yes	No	No	No	No	No	No	No	$50,000 - $74,999	No	White
IP Address	96	105	anonymous	EN	Yes	Yes	Yes	Yes	Yes	Yes	Yes	Yes	No	Yes	Yes	Yes	Yes	Yes	Yes	Yes	Yes	Yes	Yes	Yes	Yes	18-22	Male		No	No	No	Yes	No	No	No	No	No	No	No	$35,000 - $49,999	No	White
IP Address	100	174	anonymous	EN	Yes	No	Yes	No	Yes	Yes	Yes	Yes	No	Yes	No	Yes	No	Yes	No	Yes	Yes	Yes	Yes	Yes	Yes	23-36	Male		No	No	No	Yes	No	No	No	No	No	No	No	$100,000 - $149,999	No	White
IP Address	100	146	anonymous	EN	Yes	Yes	Yes	Yes	Yes	Yes	Yes	Yes	No	Yes	Yes	Yes	Yes	Yes	Yes	Yes	Yes	Yes	Yes	Yes	Yes	23-36	Male		No	No	No	Yes	No	No	No	No	No	No	No	$20,000 - $34,999	No	White
IP Address	100	189	anonymous	EN	Yes	Yes	Yes	Yes	Yes	No	Yes	Yes	No	Yes	Yes	Yes	Yes	Yes	Yes	Yes	Yes	Yes	Yes	Yes	Yes	23-36	Male		Yes	Yes	No	Yes	Yes	Yes	Yes	No	Yes	No	No	$35,000 - $49,999	No	White
IP Address	100	229	anonymous	EN	Yes	No	Yes	Yes	Yes	No	Yes	Yes	No	Yes	No	Yes	Yes	Yes	No	Yes	Yes	Yes	No	Yes	Yes	23-36	Female		No	Yes	Yes	Yes	Yes	Yes	Yes	No	No	No	Yes	$10,000 - $19,999	No	White
IP Address	100	311	anonymous	EN	No	No	No	Yes	No	No	No	No	No	No	No	No	Yes	Yes	Yes	Yes	Yes	Yes	Yes	Yes	Yes	23-36	Male		No	No	No	Yes	No	No	No	No	Yes	No	No	$35,000 - $49,999	No	White
IP Address	100	339	anonymous	EN	Yes	Yes	Yes	Yes	Yes	Yes	Yes	Yes	No	No	No	No	No	Yes	Yes	Yes	Yes	Yes	Yes	Yes	Yes	52-70	Male		No	No	No	Yes	No	Yes	Yes	No	No	No	No	$20,000 - $34,999	No	White
IP Address	100	373	anonymous	EN	Yes	No	Yes	Yes	Yes	No	Yes	Yes	No	Yes	No	Yes	Yes	Yes	No	Yes	Yes	Yes	No	Yes	Yes	52-70	Female		No	No	No	Yes	No	No	Yes	No	Yes	No	Yes	$10,000 - $19,999	No	White
IP Address	100	190	anonymous	EN	No	No	No	No	No	No	No	No	No	Yes	Yes	Yes	Yes	Yes	Yes	Yes	Yes	Yes	Yes	Yes	Yes	37-51	Female		No	No	No	Yes	No	Yes	No	No	Yes	No	No	$35,000 - $49,999	No	White
IP Address	100	157	anonymous	EN	No	No	No	No	No	No	No	No	No	No	No	No	No	Yes	No	No	No	No	No	No	Yes	18-22	Male		No	No	No	Yes	No	Yes	No	No	No	No	No	$75,000 - $99,999	No	White
IP Address	100	474	anonymous	EN	Yes	No	Yes	Yes	No	No	No	No	No	No	No	No	No	No	No	No	No	No	No	Yes	Yes	52-70	Male		No	No	No	Yes	No	Yes	Yes	No	No	No	No	$35,000 - $49,999	No	White
IP Address	100	295	anonymous	EN	Yes	No	Yes	Yes	Yes	No	Yes	Yes	No	Yes	No	No	No	Yes	No	Yes	Yes	Yes	No	Yes	Yes	23-36	Male		No	Yes	No	Yes	Yes	Yes	Yes	Yes	Yes	No	No	$50,000 - $74,999	No	White
IP Address	100	89	anonymous	EN	Yes	Yes	Yes	Yes	Yes	Yes	Yes	Yes	No	Yes	Yes	Yes	Yes	Yes	Yes	Yes	Yes	Yes	Yes	Yes	Yes	37-51	Female		Yes	Yes	Yes	Yes	Yes	Yes	Yes	No	Yes	No	Yes	$150,000 or More	No	White
IP Address	100	231	anonymous	EN	Yes	No	Yes	Yes	Yes	No	Yes	Yes	No	Yes	No	Yes	Yes	Yes	Yes	Yes	Yes	Yes	Yes	Yes	Yes	23-36	Male		Yes	Yes	Yes	Yes	Yes	Yes	Yes	No	Yes	No	No	$50,000 - $74,999	No	White
IP Address	100	364	anonymous	EN	Yes	No	Yes	Yes	Yes	No	Yes	Yes	No	Yes	No	Yes	Yes	Yes	No	Yes	Yes	Yes	Yes	Yes	Yes	23-36	Female		No	Yes	No	Yes	No	No	Yes	No	No	No	No	$20,000 - $34,999	No	White
IP Address	100	105	anonymous	EN	Yes	Yes	Yes	Yes	Yes	Yes	Yes	Yes	No	Yes	Yes	Yes	Yes	Yes	Yes	Yes	Yes	Yes	Yes	Yes	Yes	23-36	Male		No	No	No	Yes	No	No	No	No	No	Yes	Yes	$75,000 - $99,999	No	White
IP Address	100	300	anonymous	EN	Yes	No	Yes	Yes	Yes	No	Yes	Yes	No	Yes	No	Yes	Yes	Yes	No	Yes	Yes	Yes	No	Yes	Yes	52-70	Female		No	No	No	Yes	No	No	No	No	No	No	No	$20,000 - $34,999	No	White
IP Address	100	152	anonymous	EN	Yes	Yes	Yes	Yes	Yes	Yes	Yes	Yes	No	Yes	Yes	Yes	Yes	Yes	Yes	Yes	Yes	Yes	Yes	Yes	Yes	23-36	Male		Yes	Yes	Yes	Yes	Yes	Yes	Yes	Yes	No	No	No	$20,000 - $34,999	No	White
IP Address	100	673	anonymous	EN	Yes	Yes	Yes	Yes	Yes	Yes	Yes	Yes	No	Yes	Yes	Yes	Yes	Yes	Yes	Yes	Yes	Yes	Yes	Yes	Yes	23-36	Male		No	No	No	Yes	No	No	No	No	Yes	No	No	$35,000 - $49,999	No	White
IP Address	100	170	anonymous	EN	Yes	Yes	Yes	Yes	Yes	Yes	Yes	Yes	No	Yes	Yes	Yes	Yes	Yes	Yes	Yes	Yes	Yes	Yes	Yes	Yes	23-36	Male		Yes	Yes	Yes	Yes	Yes	No	No	No	Yes	No	No	$50,000 - $74,999	No	White
IP Address	96	173	anonymous	EN	Yes	No	Yes	Yes	Yes	No	Yes	Yes	No	No	No	No	No	No	No	No	No	Yes	No	Yes	Yes	23-36	Female		No	No	No	Yes	No	No	No	No	No	No	Yes	$50,000 - $74,999	No	White
IP Address	100	636	anonymous	EN	Yes	Yes	Yes	Yes	No	No	No	No	No	Yes	Yes	Yes	Yes	Yes	Yes	Yes	Yes	Yes	Yes	Yes	Yes	37-51	Female		No	Yes	No	Yes	Yes	Yes	Yes	No	No	No	No	$75,000 - $99,999	No	White
IP Address	100	350	anonymous	EN	Yes	Yes	Yes	Yes	Yes	Yes	Yes	Yes	No	Yes	Yes	Yes	Yes	Yes	Yes	Yes	Yes	Yes	Yes	Yes	Yes	23-36	Male		No	No	No	Yes	No	Yes	Yes	No	No	No	No	Less than $10,000	No	White
IP Address	100	83	anonymous	EN	Yes	No	Yes	Yes	Yes	No	Yes	Yes	No	Yes	No	Yes	Yes	Yes	Yes	Yes	Yes	Yes	Yes	Yes	Yes	18-22	Male		No	No	No	Yes	No	No	Yes	No	No	No	Yes	$150,000 or More	No	White
IP Address	100	143	anonymous	EN	Yes	No	Yes	Yes	Yes	No	Yes	Yes	No	Yes	No	Yes	Yes	Yes	No	Yes	Yes	Yes	No	Yes	Yes	18-22	Male		Yes	No	Yes	Yes	No	Yes	Yes	No	No	No	No	$20,000 - $34,999	No	White
IP Address	100	277	anonymous	EN	Yes	Yes	Yes	Yes	Yes	Yes	Yes	Yes	No	No	No	No	No	Yes	Yes	Yes	Yes	Yes	Yes	Yes	Yes	52-70	Female		No	No	No	Yes	No	No	No	No	No	No	Yes	$35,000 - $49,999	No	White
IP Address	100	265	anonymous	EN	Yes	No	Yes	Yes	No	No	Yes	No	No	No	No	No	No	Yes	No	Yes	No	No	No	Yes	No	37-51	Female		No	No	No	Yes	No	No	No	No	No	No	Yes	$20,000 - $34,999	No	White
IP Address	100	501	anonymous	EN	Yes	No	Yes	Yes	No	No	No	No	No	Yes	No	Yes	No	Yes	Yes	Yes	Yes	Yes	Yes	Yes	Yes	23-36	Female		Yes	No	No	Yes	No	Yes	Yes	No	Yes	No	No	$50,000 - $74,999	No	White
IP Address	100	211	anonymous	EN	Yes	No	Yes	Yes	Yes	No	Yes	Yes	No	Yes	Yes	Yes	Yes	Yes	Yes	Yes	Yes	Yes	Yes	Yes	Yes	37-51	Female		No	Yes	No	Yes	Yes	Yes	Yes	No	No	No	Yes	$50,000 - $74,999	No	White
IP Address	100	232	anonymous	EN	Yes	No	Yes	Yes	No	No	No	No	No	Yes	No	Yes	Yes	Yes	Yes	Yes	Yes	Yes	Yes	Yes	Yes	23-36	Female		No	No	No	Yes	No	Yes	No	No	No	Yes	Yes	$10,000 - $19,999	No	White
IP Address	100	110	anonymous	EN	Yes	Yes	Yes	Yes	Yes	Yes	Yes	Yes	No	No	No	No	Yes	Yes	Yes	Yes	Yes	Yes	Yes	Yes	Yes	37-51	Male		No	No	No	Yes	No	No	No	No	No	No	No	$50,000 - $74,999	No	White
IP Address	100	381	anonymous	EN	Yes	No	Yes	Yes	Yes	No	Yes	Yes	No	Yes	No	Yes	Yes	Yes	Yes	Yes	Yes	Yes	Yes	Yes	Yes	37-51	Female		Yes	Yes	No	Yes	No	Yes	Yes	No	No	No	No	$50,000 - $74,999	No	White
IP Address	100	182	anonymous	EN	Yes	Yes	Yes	Yes	Yes	Yes	Yes	No	No	Yes	Yes	Yes	Yes	Yes	Yes	Yes	Yes	Yes	Yes	Yes	Yes	37-51	Female		No	No	No	Yes	No	No	Yes	No	No	No	No	$50,000 - $74,999	No	White
IP Address	96	257	anonymous	EN	No	No	No	No	No	No	No	No	No	No	No	No	No	No	No	No	No	Yes	Yes	Yes	Yes	37-51	Male		No	No	No	Yes	No	Yes	Yes	No	No	No	No	$100,000 - $149,999	No	White
IP Address	100	183	anonymous	EN	Yes	No	Yes	Yes	No	No	No	No	No	Yes	No	Yes	Yes	Yes	No	No	No	Yes	No	No	Yes	23-36	Male		Yes	Yes	Yes	Yes	Yes	No	Yes	No	No	No	Yes	$50,000 - $74,999	No	White
IP Address	100	1472	anonymous	EN	No	Yes	No	No	Yes	No	No	Yes	No	No	Yes	No	Yes	No	Yes	Yes	No	Yes	No	No	Yes	23-36	Female		No	No	No	Yes	No	No	No	No	No	No	No	$50,000 - $74,999	No	White
IP Address	100	216	anonymous	EN	No	No	No	No	No	No	No	No	No	No	No	No	No	No	No	No	No	Yes	Yes	Yes	Yes	52-70	Female		No	No	No	Yes	No	No	No	No	No	No	Yes	$75,000 - $99,999	No	White
IP Address	100	178	anonymous	EN	Yes	Yes	Yes	Yes	Yes	Yes	Yes	Yes	No	Yes	Yes	Yes	Yes	Yes	Yes	Yes	No	Yes	Yes	Yes	Yes	18-22	Female		No	No	No	Yes	No	No	No	No	Yes	Yes	Yes	$35,000 - $49,999	No	White
IP Address	96	193	anonymous	EN	Yes	No	Yes	Yes	Yes	No	Yes	Yes	No	Yes	No	Yes	Yes	Yes	No	Yes	Yes	Yes	No	Yes	Yes	23-36	Male		No	Yes	No	Yes	Yes	No	Yes	No	No	No	Yes	$20,000 - $34,999	No	White
IP Address	100	266	anonymous	EN	Yes	Yes	Yes	Yes	Yes	Yes	Yes	Yes	No	Yes	Yes	Yes	Yes	Yes	Yes	Yes	Yes	Yes	Yes	Yes	Yes	23-36	Female		No	No	No	Yes	No	No	No	No	No	No	Yes	$50,000 - $74,999	No	White
IP Address	100	165	anonymous	EN	Yes	Yes	Yes	Yes	Yes	Yes	Yes	Yes	No	Yes	Yes	Yes	Yes	Yes	Yes	Yes	Yes	Yes	Yes	Yes	Yes	23-36	Female		No	No	No	Yes	No	No	No	No	No	No	No	$50,000 - $74,999	No	White
IP Address	96	482	anonymous	EN	Yes	Yes	Yes	Yes	Yes	Yes	Yes	Yes	No	Yes	No	Yes	Yes	Yes	Yes	Yes	Yes	Yes	Yes	Yes	Yes	52-70	Female		No	No	No	Yes	No	No	No	No	No	No	Yes	$35,000 - $49,999	No	White
IP Address	100	255	anonymous	EN	Yes	Yes	Yes	Yes	No	No	No	Yes	No	Yes	Yes	Yes	Yes	Yes	No	Yes	Yes	Yes	Yes	Yes	Yes	23-36	Female		No	Yes	No	Yes	Yes	Yes	Yes	No	No	No	Yes	$20,000 - $34,999	No	White
IP Address	100	174	anonymous	EN	Yes	No	Yes	Yes	Yes	No	Yes	Yes	No	Yes	No	Yes	Yes	Yes	No	Yes	Yes	Yes	No	Yes	Yes	23-36	Female		Yes	Yes	Yes	Yes	Yes	No	No	No	No	No	No	$50,000 - $74,999	No	White
IP Address	100	195	anonymous	EN	Yes	Yes	Yes	Yes	No	No	No	No	No	No	No	No	No	Yes	Yes	Yes	Yes	Yes	Yes	Yes	Yes	52-70	Female		No	Yes	No	Yes	Yes	Yes	No	No	No	No	No	$35,000 - $49,999	No	White
IP Address	100	171	anonymous	EN	Yes	Yes	Yes	Yes	No	No	No	No	No	No	No	No	No	Yes	Yes	Yes	Yes	Yes	Yes	Yes	Yes	52-70	Female		No	Yes	No	Yes	Yes	Yes	Yes	No	No	No	Yes	$100,000 - $149,999	No	White
IP Address	100	178	anonymous	EN	Yes	No	Yes	No	Yes	No	Yes	No	No	Yes	No	Yes	No	Yes	No	Yes	No	Yes	No	Yes	No	37-51	Other	Nonbinary	No	Yes	No	Yes	No	Yes	Yes	No	No	No	No	$10,000 - $19,999	No	White
IP Address	100	89	anonymous	EN	Yes	Yes	Yes	Yes	Yes	Yes	Yes	Yes	No	No	No	No	Yes	Yes	Yes	Yes	Yes	Yes	Yes	Yes	Yes	23-36	Female		No	No	No	Yes	No	No	No	No	No	Yes	Yes	$50,000 - $74,999	No	White
IP Address	100	177	anonymous	EN	Yes	Yes	Yes	Yes	No	No	No	No	No	Yes	Yes	Yes	Yes	Yes	No	Yes	Yes	Yes	No	Yes	Yes	23-36	Female		Yes	Yes	Yes	Yes	Yes	Yes	Yes	No	No	No	No	$10,000 - $19,999	No	White
IP Address	100	283	anonymous	EN	Yes	No	No	Yes	Yes	No	No	No	No	Yes	No	No	Yes	Yes	No	Yes	Yes	Yes	No	Yes	Yes	23-36	Female		Yes	Yes	No	Yes	Yes	Yes	Yes	No	No	No	No	Less than $10,000	No	White
IP Address	100	308	anonymous	EN	Yes	No	Yes	Yes	Yes	No	Yes	Yes	No	No	No	No	No	Yes	No	Yes	No	Yes	No	Yes	No	23-36	Female		No	No	No	Yes	No	No	Yes	No	No	No	No	$50,000 - $74,999	No	White
IP Address	96	149	anonymous	EN	Yes	Yes	Yes	Yes	Yes	Yes	Yes	Yes	No	Yes	Yes	Yes	Yes	Yes	Yes	Yes	Yes	Yes	Yes	Yes	Yes	23-36	Female		No	No	No	Yes	No	No	No	No	No	No	Yes	$75,000 - $99,999	No	White
IP Address	100	162	anonymous	EN	Yes	No	Yes	No	No	No	No	No	No	Yes	No	Yes	No	Yes	Yes	Yes	Yes	Yes	Yes	Yes	Yes	23-36	Male		No	No	No	Yes	No	No	No	No	No	No	No	$35,000 - $49,999	No	White
IP Address	96	253	anonymous	EN	Yes	No	Yes	Yes	Yes	No	Yes	Yes	No	Yes	No	Yes	Yes	Yes	Yes	Yes	Yes	Yes	Yes	Yes	Yes	23-36	Female		No	Yes	No	Yes	Yes	Yes	Yes	No	No	No	No	$50,000 - $74,999	No	White
IP Address	100	110	anonymous	EN	Yes	No	Yes	Yes	Yes	No	Yes	Yes	No	Yes	No	Yes	Yes	Yes	Yes	Yes	Yes	Yes	Yes	Yes	Yes	18-22	Female		No	No	No	Yes	No	Yes	Yes	No	No	No	Yes	$150,000 or More	No	White
IP Address	100	222	anonymous	EN	Yes	Yes	Yes	Yes	No	No	No	No	No	Yes	Yes	Yes	Yes	Yes	Yes	Yes	Yes	Yes	Yes	Yes	Yes	23-36	Male		No	No	No	Yes	No	No	No	No	No	No	Yes	$10,000 - $19,999	No	White
IP Address	100	164	anonymous	EN	Yes	No	Yes	Yes	Yes	No	Yes	Yes	No	Yes	No	Yes	Yes	Yes	No	Yes	Yes	Yes	No	Yes	Yes	52-70	Female		No	No	No	Yes	No	Yes	Yes	No	No	No	No	$10,000 - $19,999	No	White
IP Address	100	143	anonymous	EN	Yes	No	Yes	Yes	Yes	No	Yes	Yes	No	Yes	No	Yes	No	Yes	No	No	No	Yes	No	No	No	23-36	Female		No	No	No	Yes	No	No	Yes	No	No	No	Yes	$10,000 - $19,999	No	White
IP Address	100	242	anonymous	EN	Yes	Yes	Yes	Yes	Yes	Yes	Yes	Yes	No	No	No	No	No	No	No	No	No	No	No	No	No	52-70	Female		No	No	No	Yes	No	No	Yes	No	Yes	Yes	Yes	$100,000 - $149,999	No	White
IP Address	100	171	anonymous	EN	Yes	No	Yes	Yes	No	No	No	No	No	Yes	No	Yes	Yes	Yes	No	Yes	No	Yes	No	Yes	Yes	37-51	Female		No	No	No	Yes	No	No	No	No	Yes	No	No	$75,000 - $99,999	No	White
IP Address	100	601	anonymous	EN	Yes	Yes	Yes	Yes	Yes	Yes	Yes	Yes	No	Yes	Yes	Yes	Yes	No	No	No	No	Yes	Yes	Yes	Yes	23-36	Female		No	Yes	No	Yes	No	Yes	Yes	No	Yes	No	No	$50,000 - $74,999	No	White
IP Address	96	331	anonymous	EN	Yes	Yes	Yes	Yes	Yes	Yes	Yes	Yes	No	Yes	Yes	Yes	Yes	Yes	Yes	Yes	Yes	Yes	Yes	Yes	Yes	23-36	Female		Yes	Yes	Yes	Yes	Yes	Yes	Yes	No	No	Yes	Yes	$20,000 - $34,999	No	White
IP Address	100	217	anonymous	EN	Yes	No	No	No	No	No	No	No	No	No	No	No	No	No	No	No	No	No	No	No	No	23-36	Female		No	Yes	No	Yes	Yes	No	Yes	No	Yes	No	Yes	$100,000 - $149,999	No	White
IP Address	96	110	anonymous	EN	Yes	Yes	Yes	Yes	Yes	Yes	Yes	Yes	No	Yes	Yes	Yes	No	Yes	Yes	Yes	Yes	Yes	Yes	Yes	Yes	23-36	Female		No	No	No	Yes	No	No	No	No	No	No	Yes	$50,000 - $74,999	No	White
IP Address	100	236	anonymous	EN	No	No	No	Yes	No	No	No	No	No	No	No	No	No	No	No	No	No	No	No	No	No	23-36	Female		No	No	No	Yes	No	Yes	Yes	No	No	No	Yes	$35,000 - $49,999	No	White
IP Address	100	266	anonymous	EN	Yes	Yes	Yes	Yes	Yes	Yes	Yes	Yes	No	Yes	Yes	Yes	Yes	Yes	Yes	Yes	Yes	Yes	Yes	Yes	No	23-36	Female		Yes	Yes	Yes	Yes	Yes	No	No	No	No	No	No	$50,000 - $74,999	No	White
IP Address	100	108	anonymous	EN	Yes	No	Yes	Yes	Yes	No	Yes	Yes	No	Yes	No	Yes	Yes	Yes	No	Yes	Yes	Yes	Yes	Yes	Yes	18-22	Male		No	No	No	Yes	No	No	No	No	No	No	No	$50,000 - $74,999	No	White
IP Address	96	1443	anonymous	EN	Yes	Yes	Yes	Yes	Yes	Yes	Yes	Yes	No	Yes	Yes	Yes	Yes	Yes	Yes	Yes	Yes	Yes	Yes	Yes	Yes	23-36	Female		Yes	No	Yes	Yes	No	Yes	Yes	No	Yes	No	No	$50,000 - $74,999	No	White
IP Address	100	134	anonymous	EN	Yes	No	Yes	Yes	Yes	No	Yes	Yes	No	Yes	No	Yes	Yes	Yes	No	Yes	Yes	Yes	No	Yes	Yes	23-36	Female		No	No	No	Yes	No	No	No	No	No	No	Yes	$75,000 - $99,999	No	White
IP Address	96	113	anonymous	EN	Yes	No	Yes	No	Yes	No	No	Yes	No	Yes	No	No	Yes	Yes	Yes	No	No	No	Yes	No	Yes	23-36	Male		Yes	Yes	No	Yes	No	No	Yes	No	No	Yes	Yes	$10,000 - $19,999	No	White
IP Address	100	134	anonymous	EN	No	No	No	Yes	No	No	No	No	No	No	No	No	No	No	No	No	Yes	No	No	No	No	23-36	Female		No	No	No	Yes	No	Yes	No	No	No	No	No	Less than $10,000	No	White
IP Address	96	279	anonymous	EN	Yes	No	Yes	Yes	Yes	No	Yes	Yes	No	Yes	No	Yes	Yes	Yes	No	Yes	Yes	Yes	No	Yes	Yes	23-36	Female		Yes	Yes	No	Yes	Yes	No	Yes	No	Yes	No	No	$20,000 - $34,999	No	White
IP Address	96	181	anonymous	EN	Yes	No	Yes	Yes	Yes	No	Yes	Yes	No	Yes	No	Yes	Yes	Yes	No	Yes	Yes	Yes	No	Yes	Yes	52-70	Male		Yes	No	Yes	Yes	No	Yes	No	No	No	No	No	$50,000 - $74,999	No	White
IP Address	100	130	anonymous	EN	Yes	Yes	Yes	Yes	Yes	Yes	Yes	Yes	No	Yes	No	Yes	Yes	Yes	Yes	Yes	Yes	Yes	Yes	Yes	Yes	23-36	Female		No	No	No	Yes	No	No	Yes	No	No	Yes	No	$75,000 - $99,999	No	White
IP Address	100	191	anonymous	EN	Yes	No	Yes	Yes	Yes	No	Yes	No	No	Yes	No	Yes	No	Yes	No	Yes	No	Yes	No	Yes	No	23-36	Male		No	No	No	Yes	No	Yes	Yes	No	Yes	No	No	$20,000 - $34,999	No	White
IP Address	100	258	anonymous	EN	Yes	Yes	Yes	Yes	Yes	Yes	Yes	Yes	No	Yes	Yes	Yes	Yes	Yes	Yes	Yes	Yes	Yes	Yes	Yes	Yes	52-70	Female		No	Yes	No	Yes	Yes	No	Yes	No	Yes	No	Yes	$75,000 - $99,999	No	White
IP Address	96	169	anonymous	EN	No	No	No	No	No	No	No	No	No	No	No	No	No	No	No	No	No	Yes	Yes	Yes	Yes	37-51	Male		No	No	No	Yes	No	No	No	No	No	No	Yes	$100,000 - $149,999	No	White
IP Address	100	157	anonymous	EN	Yes	Yes	Yes	Yes	Yes	No	Yes	Yes	No	Yes	Yes	Yes	Yes	Yes	Yes	Yes	Yes	Yes	Yes	Yes	Yes	23-36	Male		No	No	No	Yes	No	Yes	Yes	Yes	Yes	No	No	$20,000 - $34,999	No	White
IP Address	96	1060	anonymous	EN	Yes	No	Yes	Yes	Yes	No	Yes	Yes	No	Yes	No	Yes	Yes	Yes	No	Yes	Yes	Yes	No	Yes	Yes	23-36	Male		No	No	No	Yes	No	Yes	Yes	No	No	No	Yes	$50,000 - $74,999	No	White
IP Address	100	144	anonymous	EN	Yes	Yes	Yes	Yes	Yes	Yes	Yes	Yes	No	Yes	Yes	Yes	Yes	Yes	Yes	Yes	Yes	Yes	Yes	Yes	Yes	37-51	Female		No	No	No	Yes	No	Yes	No	No	No	No	Yes	$75,000 - $99,999	No	White
IP Address	100	116	anonymous	EN	Yes	No	No	Yes	Yes	No	No	No	No	No	No	Yes	No	No	Yes	No	Yes	Yes	Yes	Yes	Yes	18-22	Male		No	No	No	Yes	No	No	No	No	Yes	No	No	$10,000 - $19,999	No	White
IP Address	100	348	anonymous	EN	Yes	No	Yes	Yes	Yes	No	Yes	No	No	No	No	No	No	Yes	No	Yes	No	Yes	No	Yes	No	52-70	Female		No	No	No	Yes	No	Yes	No	No	Yes	Yes	Yes	$20,000 - $34,999	No	White
IP Address	96	569	anonymous	EN	Yes	Yes	Yes	Yes	No	No	No	No	No	No	No	No	No	Yes	Yes	Yes	Yes	Yes	Yes	Yes	Yes	37-51	Male		No	No	No	Yes	No	Yes	Yes	No	No	No	No	$100,000 - $149,999	No	White
IP Address	100	118	anonymous	EN	No	No	No	No	No	No	No	No	No	Yes	Yes	No	No	Yes	No	No	No	No	Yes	No	Yes	23-36	Male		Yes	Yes	Yes	Yes	Yes	No	No	Yes	No	No	Yes	$20,000 - $34,999	No	White
IP Address	100	154	anonymous	EN	Yes	No	Yes	Yes	Yes	No	Yes	Yes	No	Yes	No	Yes	Yes	Yes	No	Yes	Yes	Yes	No	Yes	Yes	37-51	Male		No	No	No	Yes	No	No	No	No	Yes	No	No	Less than $10,000	No	White
IP Address	100	199	anonymous	EN	Yes	No	Yes	Yes	Yes	No	Yes	Yes	No	No	No	No	No	Yes	No	Yes	Yes	Yes	Yes	Yes	Yes	23-36	Male		No	Yes	No	Yes	Yes	Yes	Yes	No	No	No	No	$50,000 - $74,999	No	White
IP Address	100	254	anonymous	EN	No	No	No	No	No	No	No	No	No	No	No	No	No	No	No	No	No	No	No	No	No	23-36	Male		No	No	No	Yes	No	No	No	No	No	No	No	Less than $10,000	No	White
IP Address	96	251	anonymous	EN	Yes	Yes	Yes	Yes	Yes	Yes	Yes	Yes	No	Yes	Yes	Yes	Yes	Yes	Yes	Yes	Yes	Yes	Yes	Yes	Yes	52-70	Female		No	Yes	No	Yes	Yes	Yes	Yes	No	No	No	Yes	$20,000 - $34,999	No	White
IP Address	96	269	anonymous	EN	Yes	No	Yes	Yes	Yes	No	Yes	Yes	No	Yes	No	Yes	Yes	Yes	No	Yes	Yes	Yes	Yes	Yes	Yes	23-36	Female		No	Yes	No	Yes	Yes	Yes	Yes	No	No	No	Yes	Less than $10,000	No	White
IP Address	96	771	anonymous	EN	Yes	Yes	Yes	Yes	Yes	Yes	Yes	Yes	No	Yes	Yes	Yes	Yes	Yes	No	Yes	Yes	Yes	No	Yes	Yes	37-51	Female		Yes	Yes	No	Yes	Yes	Yes	Yes	No	No	No	Yes	$150,000 or More	No	White
IP Address	100	546	anonymous	EN	Yes	No	Yes	No	No	No	No	No	No	Yes	No	Yes	No	Yes	Yes	Yes	Yes	Yes	Yes	Yes	Yes	23-36	Female		No	Yes	No	Yes	Yes	No	Yes	No	No	No	No	$50,000 - $74,999	No	White
IP Address	100	201	anonymous	EN	Yes	Yes	Yes	Yes	Yes	Yes	Yes	Yes	No	Yes	Yes	Yes	Yes	Yes	Yes	Yes	Yes	Yes	Yes	Yes	Yes	23-36	Female		No	No	No	Yes	No	No	No	No	Yes	No	No	$75,000 - $99,999	No	White
IP Address	100	87	anonymous	EN	Yes	Yes	Yes	Yes	Yes	Yes	Yes	Yes	No	Yes	No	Yes	Yes	No	Yes	Yes	Yes	Yes	Yes	No	Yes	23-36	Male		Yes	No	Yes	Yes	No	No	No	No	No	No	No	$100,000 - $149,999	No	White
IP Address	100	377	anonymous	EN	Yes	Yes	Yes	Yes	Yes	Yes	Yes	Yes	No	Yes	Yes	Yes	Yes	Yes	Yes	Yes	Yes	Yes	Yes	Yes	Yes	23-36	Female		No	No	No	Yes	No	No	No	No	Yes	No	No	$50,000 - $74,999	No	White
IP Address	100	391	anonymous	EN	Yes	No	Yes	Yes	Yes	No	Yes	Yes	No	Yes	No	Yes	Yes	Yes	No	Yes	Yes	Yes	No	Yes	Yes	37-51	Male		No	Yes	No	Yes	Yes	Yes	No	No	No	No	No	$20,000 - $34,999	No	White
IP Address	100	945	anonymous	EN	Yes	No	Yes	No	No	Yes	No	No	No	Yes	Yes	Yes	Yes	No	No	Yes	Yes	No	No	No	No	23-36	Male		No	No	No	Yes	No	No	No	No	No	No	No	$10,000 - $19,999	No	White
IP Address	100	168	anonymous	EN	Yes	No	Yes	Yes	Yes	No	Yes	Yes	No	Yes	No	Yes	Yes	Yes	Yes	Yes	Yes	Yes	Yes	Yes	Yes	23-36	Male		Yes	Yes	No	Yes	Yes	Yes	Yes	No	No	No	Yes	$35,000 - $49,999	No	White
IP Address	100	108	anonymous	EN	Yes	Yes	Yes	Yes	Yes	Yes	Yes	Yes	No	Yes	Yes	Yes	Yes	Yes	Yes	Yes	Yes	Yes	Yes	Yes	Yes	23-36	Male		No	Yes	No	Yes	Yes	No	Yes	No	No	No	No	Less than $10,000	No	White
IP Address	100	154	anonymous	EN	Yes	Yes	Yes	Yes	Yes	No	Yes	Yes	No	Yes	No	Yes	Yes	Yes	No	Yes	Yes	Yes	No	Yes	Yes	23-36	Male		No	No	No	Yes	No	No	No	No	No	Yes	No	$50,000 - $74,999	No	White
IP Address	96	105	anonymous	EN	Yes	No	Yes	Yes	Yes	No	Yes	Yes	No	Yes	No	Yes	Yes	Yes	No	Yes	Yes	Yes	No	Yes	Yes	23-36	Male		No	No	No	Yes	No	No	No	Yes	No	No	No	$35,000 - $49,999	No	White
IP Address	100	132	anonymous	EN	Yes	No	Yes	Yes	No	No	No	No	No	No	No	No	No	Yes	Yes	Yes	Yes	Yes	No	Yes	Yes	37-51	Male		Yes	Yes	No	Yes	No	Yes	Yes	No	No	Yes	Yes	$35,000 - $49,999	No	White
IP Address	96	138	anonymous	EN	Yes	No	Yes	Yes	No	No	No	No	No	Yes	No	Yes	No	Yes	No	Yes	Yes	Yes	No	Yes	Yes	23-36	Male		No	Yes	No	Yes	Yes	No	No	No	No	No	No	$75,000 - $99,999	No	White
IP Address	100	214	anonymous	EN	Yes	Yes	Yes	Yes	No	No	No	No	No	No	No	No	No	Yes	Yes	Yes	Yes	Yes	Yes	Yes	Yes	23-36	Female		Yes	Yes	Yes	Yes	Yes	No	No	No	Yes	No	No	$35,000 - $49,999	No	White
IP Address	100	240	anonymous	EN	Yes	No	Yes	Yes	Yes	No	Yes	Yes	No	No	No	No	No	Yes	No	Yes	Yes	Yes	No	Yes	Yes	23-36	Female		Yes	No	Yes	Yes	No	No	No	No	No	No	Yes	$20,000 - $34,999	No	White
IP Address	100	215	anonymous	EN	Yes	No	Yes	Yes	Yes	No	Yes	Yes	No	No	No	No	No	No	No	No	Yes	No	No	Yes	Yes	37-51	Female		Yes	Yes	No	Yes	Yes	Yes	Yes	No	No	No	No	$35,000 - $49,999	No	White
IP Address	100	154	anonymous	EN	Yes	No	Yes	Yes	Yes	No	Yes	Yes	No	Yes	No	Yes	Yes	Yes	Yes	Yes	Yes	Yes	Yes	Yes	Yes	23-36	Male		No	No	No	Yes	No	No	No	No	No	No	No	$75,000 - $99,999	No	White
IP Address	100	336	anonymous	EN	Yes	Yes	Yes	Yes	Yes	Yes	Yes	Yes	No	Yes	Yes	Yes	Yes	Yes	Yes	Yes	Yes	No	No	Yes	No	23-36	Male		Yes	Yes	Yes	Yes	Yes	Yes	Yes	Yes	Yes	Yes	Yes	$75,000 - $99,999	No	White
IP Address	100	282	anonymous	EN	Yes	No	Yes	Yes	Yes	No	Yes	Yes	No	Yes	No	Yes	Yes	Yes	No	Yes	Yes	Yes	Yes	Yes	Yes	71-88	Female		No	No	No	Yes	No	No	No	No	No	No	Yes	$20,000 - $34,999	No	White
IP Address	100	178	anonymous	EN	No	No	Yes	No	No	Yes	Yes	No	No	Yes	No	No	No	No	No	No	No	No	No	No	No	23-36	Male		No	No	Yes	Yes	No	Yes	Yes	Yes	No	Yes	No	$20,000 - $34,999	No	White
IP Address	100	190	anonymous	EN	Yes	Yes	Yes	Yes	Yes	Yes	Yes	Yes	No	Yes	No	Yes	Yes	Yes	Yes	Yes	Yes	Yes	Yes	Yes	Yes	23-36	Male		No	No	No	Yes	No	No	No	No	No	Yes	No	$35,000 - $49,999	No	White
IP Address	100	248	anonymous	EN	Yes	Yes	Yes	Yes	Yes	Yes	Yes	Yes	No	Yes	No	Yes	Yes	Yes	Yes	Yes	Yes	Yes	Yes	Yes	Yes	52-70	Female		No	Yes	No	Yes	Yes	Yes	Yes	No	Yes	No	No	$50,000 - $74,999	No	White
IP Address	100	220	anonymous	EN	Yes	No	Yes	Yes	Yes	No	Yes	Yes	No	No	No	No	No	No	No	No	No	Yes	Yes	Yes	Yes	23-36	Female		No	Yes	No	Yes	Yes	No	Yes	No	No	No	Yes	$75,000 - $99,999	No	White
IP Address	100	156	anonymous	EN	Yes	No	Yes	Yes	No	No	No	No	No	No	No	No	No	Yes	No	Yes	No	Yes	Yes	Yes	Yes	23-36	Male		No	No	No	Yes	No	No	No	No	Yes	No	No	$75,000 - $99,999	No	White
IP Address	100	189	anonymous	EN	Yes	Yes	Yes	Yes	Yes	No	Yes	Yes	No	Yes	Yes	No	Yes	Yes	Yes	No	Yes	Yes	Yes	No	Yes	23-36	Female		Yes	Yes	Yes	Yes	Yes	Yes	Yes	No	No	No	No	$20,000 - $34,999	No	White
IP Address	100	253	anonymous	EN	Yes	No	Yes	Yes	Yes	No	Yes	Yes	No	Yes	No	Yes	Yes	Yes	No	Yes	Yes	Yes	No	Yes	Yes	37-51	Male		Yes	No	Yes	Yes	No	Yes	Yes	No	Yes	No	No	$35,000 - $49,999	No	White
IP Address	100	199	anonymous	EN	Yes	Yes	Yes	Yes	Yes	Yes	Yes	Yes	No	Yes	Yes	Yes	Yes	Yes	Yes	Yes	Yes	Yes	Yes	Yes	Yes	23-36	Male		No	No	No	Yes	No	No	Yes	No	No	No	Yes	Less than $10,000	No	White
IP Address	96	175	anonymous	EN	Yes	No	Yes	Yes	No	No	No	No	No	Yes	No	Yes	Yes	Yes	No	Yes	Yes	Yes	No	Yes	Yes	23-36	Male		No	Yes	No	Yes	Yes	No	Yes	No	No	No	No	$20,000 - $34,999	No	White
IP Address	100	594	anonymous	EN	Yes	Yes	Yes	Yes	Yes	Yes	Yes	Yes	No	Yes	Yes	Yes	Yes	Yes	Yes	Yes	Yes	Yes	Yes	Yes	Yes	52-70	Male		No	No	No	Yes	No	No	No	No	No	No	No	$100,000 - $149,999	No	White
IP Address	96	135	anonymous	EN	Yes	Yes	Yes	Yes	Yes	Yes	Yes	Yes	No	Yes	Yes	Yes	Yes	Yes	Yes	Yes	Yes	Yes	Yes	Yes	Yes	52-70	Male		No	No	No	Yes	No	No	No	No	No	No	No	$20,000 - $34,999	No	White
IP Address	100	109	anonymous	EN	Yes	Yes	Yes	Yes	Yes	Yes	Yes	Yes	No	Yes	Yes	Yes	Yes	Yes	Yes	Yes	Yes	Yes	Yes	Yes	Yes	23-36	Male		No	No	No	Yes	No	No	Yes	No	No	No	No	$50,000 - $74,999	No	White
IP Address	100	169	anonymous	EN	No	No	No	No	No	No	No	No	No	No	No	No	No	No	No	No	No	Yes	No	Yes	Yes	23-36	Male		No	No	No	Yes	No	No	No	No	Yes	No	Yes	$100,000 - $149,999	No	White
IP Address	100	352	anonymous	EN	Yes	No	Yes	Yes	Yes	No	Yes	Yes	No	No	No	No	No	Yes	No	Yes	No	Yes	No	Yes	No	23-36	Female		No	No	No	Yes	No	No	No	No	No	No	Yes	$35,000 - $49,999	No	White
IP Address	100	336	anonymous	EN	Yes	No	No	No	Yes	No	Yes	Yes	No	Yes	No	No	No	No	No	No	No	Yes	Yes	Yes	Yes	23-36	Female		No	Yes	No	Yes	No	Yes	Yes	No	No	No	No	$50,000 - $74,999	No	White
IP Address	96	225	anonymous	EN	Yes	No	Yes	Yes	Yes	No	Yes	Yes	No	Yes	No	Yes	Yes	Yes	No	Yes	Yes	Yes	No	Yes	Yes	37-51	Female		No	Yes	No	Yes	No	Yes	Yes	No	No	No	No	$75,000 - $99,999	No	White
IP Address	100	224	anonymous	EN	Yes	No	Yes	Yes	Yes	No	Yes	Yes	No	Yes	No	Yes	Yes	Yes	No	No	Yes	Yes	No	Yes	Yes	23-36	Female		No	No	No	Yes	No	Yes	Yes	No	Yes	No	Yes	$20,000 - $34,999	No	White
IP Address	100	213	anonymous	EN	Yes	No	Yes	Yes	Yes	No	Yes	Yes	No	Yes	Yes	Yes	Yes	Yes	Yes	Yes	Yes	Yes	Yes	Yes	Yes	37-51	Male		No	No	No	Yes	No	Yes	Yes	No	Yes	No	No	$100,000 - $149,999	No	White
IP Address	100	270	anonymous	EN	Yes	Yes	Yes	Yes	No	No	No	No	No	Yes	Yes	Yes	Yes	Yes	Yes	Yes	Yes	Yes	Yes	Yes	Yes	37-51	Male		No	No	No	Yes	No	Yes	Yes	No	No	No	No	$100,000 - $149,999	No	White
IP Address	100	166	anonymous	EN	No	No	No	No	No	No	No	No	No	No	No	No	No	No	No	No	No	No	No	No	No	23-36	Female		No	No	No	Yes	No	Yes	No	No	No	No	No	$50,000 - $74,999	No	White
IP Address	100	509	anonymous	EN	Yes	Yes	Yes	Yes	Yes	No	Yes	Yes	No	Yes	No	Yes	Yes	Yes	Yes	Yes	Yes	Yes	Yes	Yes	Yes	18-22	Female		No	No	No	Yes	No	No	No	No	Yes	No	No	$100,000 - $149,999	No	White
IP Address	100	447	anonymous	EN	Yes	Yes	Yes	Yes	Yes	No	Yes	Yes	No	Yes	No	Yes	Yes	Yes	Yes	Yes	Yes	Yes	No	Yes	Yes	52-70	Female		No	Yes	No	Yes	No	Yes	Yes	No	No	No	Yes	$50,000 - $74,999	No	White
IP Address	96	193	anonymous	EN	Yes	Yes	Yes	Yes	Yes	Yes	Yes	Yes	No	Yes	Yes	Yes	Yes	Yes	Yes	Yes	Yes	Yes	Yes	Yes	Yes	37-51	Female		No	Yes	No	Yes	Yes	No	Yes	No	No	No	No	$150,000 or More	No	White
IP Address	100	477	anonymous	EN	Yes	No	Yes	Yes	No	No	No	No	No	No	No	No	No	No	No	No	No	Yes	Yes	Yes	Yes	52-70	Male		Yes	No	Yes	Yes	Yes	Yes	Yes	No	No	No	No	$20,000 - $34,999	No	White
IP Address	100	61	anonymous	EN	No	Yes	Yes	No	Yes	Yes	Yes	Yes	No	Yes	No	No	Yes	No	No	No	No	Yes	Yes	No	No	18-22	Male		No	No	No	Yes	No	No	No	No	No	No	No	$20,000 - $34,999	No	White
IP Address	100	410	anonymous	EN	Yes	Yes	Yes	Yes	Yes	Yes	Yes	Yes	No	Yes	Yes	Yes	Yes	Yes	Yes	Yes	Yes	Yes	Yes	Yes	Yes	52-70	Male		No	No	No	Yes	No	Yes	No	No	No	No	No	$50,000 - $74,999	No	White
IP Address	100	194	anonymous	EN	Yes	No	Yes	Yes	Yes	No	Yes	Yes	No	Yes	No	Yes	Yes	Yes	No	Yes	Yes	Yes	No	Yes	Yes	18-22	Female		No	No	No	Yes	No	No	Yes	No	No	No	No	$100,000 - $149,999	No	White
IP Address	100	474	anonymous	EN	Yes	No	Yes	Yes	Yes	No	Yes	Yes	No	Yes	No	Yes	Yes	Yes	Yes	Yes	Yes	Yes	No	Yes	Yes	52-70	Female		No	No	No	Yes	No	No	No	No	Yes	No	Yes	$20,000 - $34,999	No	White
IP Address	100	301	anonymous	EN	Yes	Yes	Yes	Yes	Yes	No	Yes	No	No	Yes	No	Yes	No	Yes	Yes	Yes	Yes	Yes	No	Yes	Yes	52-70	Female		No	No	No	Yes	No	No	No	No	No	No	No	$50,000 - $74,999	No	White
IP Address	100	201	anonymous	EN	Yes	Yes	Yes	Yes	Yes	Yes	Yes	Yes	No	Yes	Yes	Yes	Yes	Yes	Yes	Yes	Yes	Yes	Yes	Yes	Yes	37-51	Female		No	No	No	Yes	No	Yes	Yes	No	No	No	Yes	$50,000 - $74,999	No	White
IP Address	100	173	anonymous	EN	Yes	No	Yes	Yes	Yes	No	Yes	Yes	No	Yes	No	Yes	Yes	Yes	No	Yes	Yes	Yes	Yes	Yes	Yes	52-70	Male		No	No	No	Yes	No	Yes	Yes	No	Yes	No	Yes	$50,000 - $74,999	No	White
IP Address	100	270	anonymous	EN	Yes	No	Yes	Yes	No	No	No	No	No	No	No	No	No	No	No	No	No	Yes	Yes	Yes	Yes	23-36	Male		No	No	No	Yes	No	No	No	No	No	No	No	$75,000 - $99,999	No	White
IP Address	96	252	anonymous	EN	Yes	Yes	Yes	Yes	Yes	Yes	Yes	Yes	No	Yes	No	Yes	Yes	Yes	No	Yes	Yes	Yes	Yes	Yes	Yes	52-70	Female		No	Yes	No	Yes	Yes	Yes	Yes	No	No	Yes	Yes	$75,000 - $99,999	No	White
IP Address	100	167	anonymous	EN	Yes	Yes	Yes	Yes	Yes	Yes	Yes	Yes	No	Yes	Yes	Yes	Yes	Yes	Yes	Yes	Yes	Yes	Yes	Yes	Yes	23-36	Male		Yes	Yes	Yes	Yes	Yes	Yes	Yes	No	No	No	Yes	$35,000 - $49,999	No	White
IP Address	100	170	anonymous	EN	Yes	Yes	Yes	Yes	Yes	Yes	Yes	Yes	No	Yes	Yes	Yes	Yes	Yes	Yes	Yes	Yes	Yes	Yes	Yes	Yes	23-36	Female		No	Yes	No	Yes	No	Yes	Yes	No	No	No	Yes	$50,000 - $74,999	No	White
IP Address	100	187	anonymous	EN	Yes	No	Yes	Yes	No	No	No	No	No	No	No	No	No	Yes	No	Yes	No	Yes	No	Yes	No	23-36	Female		No	No	No	Yes	No	No	No	No	No	No	No	$10,000 - $19,999	No	White
IP Address	100	324	anonymous	EN	Yes	No	Yes	Yes	Yes	No	Yes	Yes	No	Yes	No	Yes	Yes	Yes	No	Yes	No	Yes	No	Yes	No	37-51	Female		No	Yes	No	Yes	No	No	Yes	No	Yes	No	Yes	$35,000 - $49,999	No	White
IP Address	96	169	anonymous	EN	Yes	No	Yes	Yes	No	No	No	No	No	No	No	No	No	Yes	No	Yes	No	Yes	Yes	Yes	Yes	23-36	Male		No	No	No	Yes	No	No	No	No	Yes	No	Yes	$100,000 - $149,999	No	White
IP Address	96	157	anonymous	EN	Yes	No	Yes	Yes	Yes	No	Yes	No	No	Yes	No	Yes	Yes	Yes	Yes	Yes	Yes	Yes	Yes	Yes	Yes	18-22	Male		No	Yes	No	Yes	No	No	Yes	No	No	No	No	$35,000 - $49,999	No	White
IP Address	96	264	anonymous	EN	Yes	Yes	Yes	Yes	Yes	Yes	Yes	Yes	No	No	No	No	No	Yes	No	Yes	No	Yes	No	Yes	No	37-51	Male		No	No	No	Yes	No	Yes	Yes	No	No	No	No	$20,000 - $34,999	No	White
IP Address	100	331	anonymous	EN	No	No	No	No	No	No	No	No	No	No	No	No	No	No	No	No	No	No	No	No	No	23-36	Male		No	No	No	Yes	No	Yes	Yes	Yes	No	No	Yes	$50,000 - $74,999	No	White
IP Address	100	279	anonymous	EN	Yes	No	Yes	Yes	Yes	No	Yes	Yes	No	Yes	No	No	Yes	Yes	Yes	Yes	Yes	Yes	Yes	Yes	Yes	37-51	Male		No	No	No	Yes	No	No	No	No	No	No	No	$10,000 - $19,999	No	White
IP Address	100	190	anonymous	EN	Yes	Yes	Yes	Yes	Yes	Yes	Yes	Yes	No	Yes	Yes	Yes	Yes	Yes	Yes	Yes	Yes	Yes	Yes	Yes	Yes	37-51	Male		No	No	No	Yes	No	No	Yes	No	No	No	Yes	$100,000 - $149,999	No	White
IP Address	96	192	anonymous	EN	Yes	Yes	Yes	Yes	Yes	No	Yes	Yes	No	Yes	No	Yes	Yes	Yes	No	Yes	Yes	Yes	No	Yes	Yes	23-36	Female		No	No	No	Yes	No	No	No	No	No	No	No	$35,000 - $49,999	No	White
IP Address	100	146	anonymous	EN	Yes	No	Yes	Yes	Yes	No	Yes	Yes	No	Yes	No	Yes	Yes	Yes	No	Yes	Yes	Yes	No	Yes	Yes	23-36	Female		No	No	No	Yes	No	No	No	No	No	No	No	Less than $10,000	No	White
IP Address	100	167	anonymous	EN	Yes	No	Yes	Yes	Yes	Yes	Yes	Yes	No	Yes	Yes	Yes	Yes	Yes	No	Yes	Yes	Yes	Yes	Yes	Yes	18-22	Male		No	No	No	Yes	No	No	No	No	No	No	Yes	$75,000 - $99,999	No	White
IP Address	100	225	anonymous	EN	Yes	Yes	Yes	Yes	Yes	Yes	Yes	Yes	No	No	No	No	Yes	Yes	Yes	Yes	Yes	Yes	Yes	Yes	Yes	23-36	Female		No	No	No	Yes	No	No	No	No	No	No	No	Less than $10,000	No	White
IP Address	100	263	anonymous	EN	Yes	No	Yes	Yes	Yes	No	Yes	Yes	No	No	No	No	No	Yes	No	No	No	Yes	No	Yes	No	37-51	Female		No	No	No	Yes	No	Yes	Yes	No	Yes	No	Yes	$10,000 - $19,999	No	White
IP Address	96	370	anonymous	EN	Yes	Yes	Yes	Yes	No	No	No	No	No	Yes	Yes	Yes	Yes	No	No	No	No	Yes	Yes	Yes	Yes	23-36	Male		No	Yes	No	Yes	Yes	No	Yes	Yes	No	Yes	Yes	$50,000 - $74,999	No	White
IP Address	100	163	anonymous	EN	Yes	No	Yes	Yes	Yes	No	Yes	Yes	No	Yes	No	Yes	Yes	Yes	No	Yes	Yes	Yes	No	Yes	Yes	37-51	Male		No	No	No	Yes	No	Yes	No	No	Yes	No	No	$100,000 - $149,999	No	White
IP Address	100	192	anonymous	EN	Yes	No	Yes	Yes	Yes	No	Yes	No	No	Yes	No	Yes	No	Yes	No	Yes	No	Yes	Yes	Yes	Yes	23-36	Male		No	No	No	Yes	No	No	No	No	No	No	No	$100,000 - $149,999	No	White
IP Address	100	569	anonymous	EN	Yes	Yes	Yes	Yes	Yes	Yes	Yes	Yes	No	No	No	No	No	Yes	Yes	Yes	Yes	Yes	Yes	Yes	Yes	71-88	Male		No	No	No	Yes	No	No	Yes	No	No	No	No	$50,000 - $74,999	No	White
IP Address	100	83	anonymous	EN	No	Yes	No	Yes	Yes	Yes	No	Yes	No	Yes	No	Yes	No	Yes	Yes	No	Yes	Yes	No	No	No	23-36	Male		No	Yes	No	Yes	No	Yes	No	Yes	Yes	No	No	$50,000 - $74,999	No	White
IP Address	100	197	anonymous	EN	Yes	No	Yes	Yes	Yes	No	Yes	Yes	No	Yes	No	Yes	Yes	Yes	No	Yes	Yes	Yes	No	Yes	Yes	23-36	Male		No	No	No	Yes	No	No	Yes	No	No	No	No	$50,000 - $74,999	No	White
IP Address	100	265	anonymous	EN	Yes	No	Yes	Yes	Yes	No	Yes	No	No	Yes	No	Yes	Yes	Yes	No	Yes	Yes	Yes	Yes	Yes	Yes	37-51	Male		No	No	No	Yes	No	Yes	Yes	Yes	No	No	Yes	$20,000 - $34,999	No	White
IP Address	100	158	anonymous	EN	Yes	Yes	Yes	Yes	Yes	No	Yes	Yes	No	Yes	No	Yes	No	Yes	No	Yes	No	Yes	Yes	Yes	Yes	23-36	Female		No	No	No	Yes	No	Yes	Yes	No	Yes	No	No	$20,000 - $34,999	No	White
IP Address	100	366	anonymous	EN	Yes	No	Yes	Yes	Yes	No	Yes	Yes	No	No	No	No	No	No	No	No	No	No	No	No	No	52-70	Male		No	No	No	Yes	No	Yes	Yes	No	Yes	No	No	$20,000 - $34,999	No	White
IP Address	100	267	anonymous	EN	Yes	Yes	Yes	Yes	Yes	Yes	Yes	Yes	No	Yes	Yes	Yes	Yes	Yes	Yes	Yes	Yes	Yes	No	Yes	Yes	52-70	Male		No	No	No	Yes	No	Yes	No	No	Yes	No	No	$10,000 - $19,999	No	White
IP Address	100	275	anonymous	EN	Yes	Yes	Yes	Yes	Yes	Yes	Yes	Yes	No	Yes	Yes	Yes	Yes	Yes	Yes	Yes	Yes	Yes	Yes	Yes	Yes	23-36	Female		No	Yes	No	Yes	Yes	No	Yes	No	No	No	Yes	$75,000 - $99,999	No	White
IP Address	96	181	anonymous	EN	Yes	No	Yes	Yes	Yes	No	Yes	Yes	No	Yes	No	Yes	Yes	Yes	No	Yes	Yes	Yes	Yes	Yes	Yes	23-36	Female		No	No	No	Yes	No	Yes	Yes	No	No	No	No	$150,000 or More	No	White
IP Address	100	158	anonymous	EN	Yes	Yes	Yes	Yes	Yes	Yes	Yes	Yes	No	Yes	Yes	Yes	Yes	Yes	Yes	Yes	Yes	Yes	Yes	Yes	Yes	23-36	Female		No	No	No	Yes	No	No	No	No	Yes	No	Yes	$35,000 - $49,999	No	White
IP Address	100	229	anonymous	EN	Yes	No	Yes	Yes	Yes	No	Yes	Yes	No	Yes	No	Yes	Yes	Yes	No	Yes	Yes	Yes	No	Yes	Yes	23-36	Female		No	No	No	Yes	No	Yes	No	No	Yes	No	No	$50,000 - $74,999	No	White
IP Address	100	539	anonymous	EN	Yes	No	Yes	Yes	Yes	No	Yes	Yes	No	Yes	No	Yes	Yes	No	No	No	No	Yes	Yes	Yes	Yes	23-36	Female		No	No	No	Yes	No	No	No	No	No	No	No	$35,000 - $49,999	No	White
IP Address	96	231	anonymous	EN	Yes	Yes	Yes	Yes	Yes	Yes	Yes	Yes	No	Yes	Yes	Yes	Yes	Yes	No	No	Yes	Yes	No	No	Yes	23-36	Female		No	Yes	No	Yes	Yes	Yes	Yes	No	No	No	Yes	Less than $10,000	No	White
IP Address	100	142	anonymous	EN	Yes	Yes	Yes	Yes	Yes	Yes	Yes	Yes	No	Yes	Yes	Yes	Yes	Yes	Yes	Yes	Yes	Yes	Yes	Yes	Yes	23-36	Male		No	No	No	Yes	No	No	No	No	No	No	No	$20,000 - $34,999	No	White
IP Address	100	157	anonymous	EN	Yes	Yes	Yes	Yes	Yes	Yes	Yes	Yes	No	Yes	Yes	Yes	Yes	No	No	No	No	No	No	No	No	18-22	Male		No	Yes	No	Yes	Yes	No	No	No	No	No	No	$35,000 - $49,999	No	White
IP Address	100	167	anonymous	EN	Yes	No	Yes	Yes	Yes	No	Yes	Yes	No	Yes	No	Yes	No	Yes	No	Yes	Yes	Yes	No	Yes	No	37-51	Female		No	No	No	Yes	No	Yes	Yes	No	No	No	No	$35,000 - $49,999	No	White
IP Address	100	107	anonymous	EN	No	No	No	Yes	No	No	No	No	No	No	No	No	Yes	No	No	No	No	Yes	Yes	Yes	Yes	23-36	Male		Yes	No	Yes	Yes	No	No	No	No	No	No	No	$100,000 - $149,999	No	White
IP Address	96	127	anonymous	EN	Yes	No	Yes	Yes	Yes	Yes	Yes	Yes	No	Yes	No	Yes	Yes	Yes	No	Yes	Yes	Yes	No	Yes	Yes	23-36	Female		No	Yes	No	Yes	Yes	No	No	No	No	No	No	$20,000 - $34,999	No	White
IP Address	100	257	anonymous	EN	Yes	Yes	Yes	Yes	Yes	No	Yes	Yes	No	Yes	No	Yes	Yes	Yes	Yes	Yes	Yes	Yes	Yes	Yes	Yes	23-36	Female		No	No	No	Yes	No	No	No	No	No	No	No	$20,000 - $34,999	No	White
IP Address	96	320	anonymous	EN	Yes	Yes	Yes	Yes	Yes	Yes	Yes	Yes	No	Yes	Yes	Yes	Yes	Yes	Yes	Yes	Yes	Yes	Yes	Yes	Yes	71-88	Female		Yes	Yes	Yes	Yes	Yes	Yes	Yes	No	Yes	No	No	$75,000 - $99,999	No	White
IP Address	100	434	anonymous	EN	Yes	No	Yes	Yes	Yes	No	Yes	Yes	No	No	No	No	No	No	No	No	No	Yes	Yes	Yes	Yes	23-36	Male		No	Yes	No	Yes	Yes	Yes	Yes	No	No	No	No	$20,000 - $34,999	No	White
IP Address	100	318	anonymous	EN	Yes	No	Yes	Yes	Yes	No	Yes	Yes	No	No	No	No	No	Yes	Yes	Yes	Yes	Yes	No	Yes	Yes	23-36	Female		Yes	Yes	Yes	Yes	Yes	Yes	No	No	No	No	No	$35,000 - $49,999	No	White
IP Address	96	184	anonymous	EN	Yes	Yes	Yes	Yes	Yes	Yes	Yes	Yes	No	Yes	Yes	Yes	Yes	Yes	Yes	Yes	Yes	No	No	Yes	Yes	37-51	Male		No	No	No	Yes	No	Yes	Yes	No	No	Yes	Yes	$20,000 - $34,999	No	White
IP Address	100	274	anonymous	EN	Yes	No	Yes	Yes	Yes	No	Yes	Yes	No	Yes	No	Yes	Yes	Yes	No	Yes	Yes	Yes	Yes	Yes	Yes	23-36	Female		No	Yes	No	Yes	Yes	Yes	Yes	No	No	No	No	$75,000 - $99,999	No	White
IP Address	100	111	anonymous	EN	Yes	Yes	Yes	Yes	Yes	Yes	Yes	Yes	No	Yes	Yes	Yes	Yes	Yes	Yes	Yes	Yes	Yes	Yes	Yes	Yes	23-36	Female		No	No	No	Yes	No	Yes	No	No	No	No	Yes	$35,000 - $49,999	No	White
IP Address	96	201	anonymous	EN	Yes	Yes	Yes	Yes	Yes	Yes	Yes	Yes	No	Yes	Yes	Yes	Yes	Yes	No	Yes	Yes	Yes	No	Yes	Yes	23-36	Male		Yes	Yes	No	Yes	Yes	No	No	No	No	No	No	$35,000 - $49,999	No	White
IP Address	100	199	anonymous	EN	Yes	Yes	Yes	Yes	No	No	No	No	No	No	No	No	No	No	No	No	No	No	No	No	No	52-70	Male		No	No	No	Yes	No	No	No	No	No	No	No	$35,000 - $49,999	No	White
IP Address	100	193	anonymous	EN	No	No	No	No	No	No	No	No	No	No	No	No	No	No	No	No	No	No	No	No	No	71-88	Male		No	Yes	No	Yes	Yes	Yes	Yes	No	No	No	Yes	$35,000 - $49,999	No	White
IP Address	100	262	anonymous	EN	Yes	No	Yes	Yes	Yes	No	Yes	Yes	No	No	No	No	No	Yes	Yes	Yes	Yes	Yes	Yes	Yes	Yes	37-51	Female		No	Yes	No	Yes	Yes	Yes	Yes	No	Yes	No	Yes	$50,000 - $74,999	No	White
IP Address	100	160	anonymous	EN	Yes	Yes	Yes	Yes	Yes	Yes	Yes	Yes	No	Yes	Yes	Yes	Yes	Yes	Yes	Yes	Yes	Yes	Yes	Yes	Yes	52-70	Female		No	No	No	Yes	No	Yes	Yes	No	No	Yes	Yes	$75,000 - $99,999	No	White
IP Address	100	259	anonymous	EN	Yes	Yes	Yes	Yes	Yes	Yes	Yes	Yes	No	No	Yes	No	No	Yes	Yes	Yes	Yes	Yes	Yes	Yes	Yes	23-36	Female		No	No	No	Yes	No	Yes	No	No	No	No	No	$35,000 - $49,999	No	White
IP Address	96	982	anonymous	EN	Yes	Yes	Yes	Yes	No	No	No	No	No	Yes	No	Yes	No	Yes	No	Yes	Yes	Yes	Yes	Yes	Yes	23-36	Female		No	Yes	No	Yes	Yes	No	Yes	No	No	No	No	$35,000 - $49,999	No	White
IP Address	100	65	anonymous	EN	Yes	No	Yes	Yes	No	No	Yes	Yes	No	No	No	Yes	Yes	Yes	Yes	No	No	No	No	Yes	Yes	23-36	Male		Yes	No	Yes	Yes	No	No	Yes	No	Yes	No	No	$50,000 - $74,999	No	White
IP Address	100	142	anonymous	EN	Yes	No	Yes	Yes	Yes	No	Yes	Yes	No	Yes	No	Yes	Yes	Yes	No	Yes	Yes	Yes	No	Yes	Yes	23-36	Female		No	No	No	Yes	No	No	Yes	No	No	No	No	$20,000 - $34,999	No	White
IP Address	100	176	anonymous	EN	Yes	No	Yes	Yes	Yes	No	Yes	Yes	No	No	No	No	No	Yes	No	Yes	Yes	Yes	No	Yes	Yes	23-36	Female		No	No	No	Yes	No	No	Yes	No	No	No	No	$50,000 - $74,999	No	White
IP Address	100	217	anonymous	EN	Yes	No	Yes	Yes	Yes	No	Yes	Yes	No	Yes	No	Yes	Yes	Yes	Yes	Yes	Yes	Yes	No	Yes	Yes	23-36	Female		No	Yes	No	Yes	Yes	Yes	Yes	No	No	No	No	$50,000 - $74,999	No	White
IP Address	100	140	anonymous	EN	Yes	Yes	Yes	Yes	Yes	Yes	Yes	Yes	No	Yes	Yes	Yes	Yes	Yes	Yes	Yes	Yes	Yes	Yes	Yes	Yes	23-36	Male		No	No	No	Yes	No	No	No	No	No	No	Yes	$20,000 - $34,999	No	White
IP Address	100	1652	anonymous	EN	No	No	Yes	Yes	Yes	Yes	Yes	Yes	No	Yes	Yes	Yes	Yes	Yes	Yes	Yes	Yes	Yes	Yes	Yes	Yes	37-51	Female		Yes	Yes	Yes	Yes	Yes	Yes	Yes	No	No	No	No	$20,000 - $34,999	No	White
IP Address	100	203	anonymous	EN	Yes	No	Yes	Yes	Yes	No	Yes	Yes	No	Yes	No	Yes	Yes	Yes	No	Yes	No	Yes	Yes	Yes	Yes	37-51	Female		No	Yes	No	Yes	No	No	No	No	No	No	No	$50,000 - $74,999	No	White
IP Address	100	197	anonymous	EN	Yes	No	Yes	Yes	Yes	No	Yes	Yes	No	Yes	No	Yes	Yes	Yes	No	Yes	Yes	Yes	Yes	Yes	Yes	37-51	Female		No	No	No	Yes	No	No	No	No	No	No	No	$20,000 - $34,999	No	White
IP Address	100	237	anonymous	EN	Yes	No	Yes	Yes	Yes	No	Yes	Yes	No	Yes	No	Yes	No	Yes	No	Yes	No	Yes	No	Yes	No	18-22	Male		No	No	No	Yes	No	No	Yes	No	No	No	No	Less than $10,000	No	White
IP Address	100	186	anonymous	EN	Yes	No	Yes	Yes	Yes	Yes	Yes	Yes	No	Yes	No	Yes	Yes	Yes	Yes	Yes	Yes	Yes	Yes	Yes	Yes	23-36	Female		No	No	No	Yes	No	No	Yes	Yes	Yes	No	Yes	$20,000 - $34,999	No	White
IP Address	100	279	anonymous	EN	Yes	Yes	Yes	Yes	Yes	Yes	Yes	Yes	No	Yes	Yes	Yes	Yes	Yes	Yes	Yes	Yes	Yes	Yes	Yes	Yes	23-36	Male		No	No	No	Yes	No	No	No	No	No	No	No	$35,000 - $49,999	No	White
IP Address	96	142	anonymous	EN	Yes	No	Yes	Yes	Yes	No	Yes	Yes	No	No	No	No	No	Yes	No	Yes	Yes	No	No	No	No	18-22	Male		No	Yes	No	Yes	No	No	Yes	No	No	No	Yes	$75,000 - $99,999	No	White
IP Address	100	224	anonymous	EN	Yes	No	Yes	Yes	Yes	No	Yes	No	No	Yes	No	Yes	Yes	Yes	Yes	Yes	Yes	Yes	Yes	Yes	Yes	23-36	Female		No	Yes	No	Yes	Yes	Yes	Yes	No	No	No	No	$20,000 - $34,999	No	White
IP Address	100	287	anonymous	EN	Yes	No	Yes	Yes	No	No	No	No	No	Yes	Yes	Yes	Yes	Yes	Yes	Yes	Yes	Yes	Yes	Yes	Yes	23-36	Male		No	Yes	No	Yes	No	Yes	No	No	No	No	No	$20,000 - $34,999	No	White
IP Address	100	185	anonymous	EN	Yes	Yes	Yes	Yes	Yes	Yes	Yes	Yes	No	Yes	No	Yes	Yes	Yes	No	Yes	Yes	Yes	No	Yes	Yes	23-36	Male		No	Yes	No	Yes	Yes	Yes	No	No	No	No	No	$75,000 - $99,999	No	White
IP Address	100	282	anonymous	EN	Yes	Yes	Yes	Yes	Yes	Yes	Yes	Yes	No	Yes	Yes	Yes	Yes	Yes	Yes	Yes	Yes	Yes	Yes	Yes	Yes	52-70	Female		No	Yes	No	Yes	Yes	No	No	No	No	No	No	$20,000 - $34,999	No	White
IP Address	100	197	anonymous	EN	Yes	No	Yes	Yes	No	No	No	No	No	Yes	No	Yes	Yes	No	No	No	No	Yes	No	Yes	Yes	37-51	Female		No	No	No	Yes	No	Yes	Yes	No	Yes	No	Yes	$20,000 - $34,999	No	White
IP Address	100	140	anonymous	EN	No	No	No	No	No	No	No	No	No	No	No	No	No	No	No	No	No	No	No	No	No	18-22	Male		No	No	No	Yes	No	No	No	No	No	No	No	$35,000 - $49,999	No	White
IP Address	100	228	anonymous	EN	Yes	No	Yes	No	No	No	No	No	No	No	No	No	No	No	No	No	No	Yes	No	No	No	23-36	Male		Yes	Yes	No	Yes	No	No	No	No	No	No	Yes	$10,000 - $19,999	No	White
IP Address	100	165	anonymous	EN	No	No	No	No	No	No	No	No	No	No	No	No	No	No	No	No	No	No	No	No	No	23-36	Male		Yes	No	No	Yes	No	No	No	No	Yes	No	No	Less than $10,000	No	White
IP Address	100	218	anonymous	EN	No	No	No	Yes	No	No	No	No	No	No	No	No	Yes	No	No	No	Yes	Yes	Yes	Yes	Yes	23-36	Male		No	Yes	No	Yes	Yes	No	No	No	No	No	Yes	$35,000 - $49,999	No	White
IP Address	100	218	anonymous	EN	Yes	Yes	No	Yes	Yes	No	No	Yes	No	Yes	No	No	Yes	No	Yes	Yes	Yes	No	Yes	Yes	Yes	23-36	Female		No	No	No	Yes	No	Yes	No	No	No	No	No	$10,000 - $19,999	No	White
IP Address	100	225	anonymous	EN	No	No	No	No	No	No	No	No	No	No	No	No	No	No	No	No	Yes	No	No	No	Yes	23-36	Male		No	No	No	Yes	No	Yes	Yes	No	No	No	No	$100,000 - $149,999	No	White
IP Address	100	124	anonymous	EN	Yes	Yes	Yes	Yes	Yes	Yes	Yes	Yes	No	Yes	Yes	Yes	Yes	Yes	Yes	Yes	Yes	Yes	Yes	Yes	Yes	37-51	Female		No	No	No	Yes	No	Yes	Yes	No	No	No	Yes	$150,000 or More	No	White
IP Address	100	238	anonymous	EN	Yes	Yes	Yes	Yes	No	No	No	No	No	Yes	Yes	Yes	Yes	Yes	Yes	Yes	Yes	Yes	Yes	Yes	Yes	23-36	Female		No	No	No	Yes	No	No	Yes	No	No	Yes	Yes	$100,000 - $149,999	No	White
IP Address	96	197	anonymous	EN	Yes	Yes	Yes	Yes	No	No	No	No	No	No	No	No	No	No	No	No	No	No	No	No	No	37-51	Male		No	No	No	Yes	No	No	No	No	Yes	No	Yes	$75,000 - $99,999	No	White
IP Address	96	294	anonymous	EN	Yes	Yes	No	No	No	Yes	Yes	Yes	No	Yes	Yes	No	No	Yes	Yes	Yes	No	Yes	Yes	No	No	23-36	Female		No	No	No	Yes	No	No	No	No	No	No	No	$50,000 - $74,999	No	White
IP Address	100	245	anonymous	EN	Yes	Yes	Yes	Yes	Yes	Yes	Yes	Yes	No	Yes	Yes	Yes	Yes	Yes	Yes	Yes	Yes	Yes	Yes	Yes	Yes	37-51	Female		No	Yes	No	Yes	Yes	Yes	Yes	No	Yes	No	Yes	$20,000 - $34,999	No	White
IP Address	100	121	anonymous	EN	Yes	No	Yes	Yes	No	No	Yes	No	No	No	No	No	No	Yes	No	Yes	Yes	Yes	No	Yes	Yes	37-51	Male		Yes	Yes	Yes	Yes	Yes	Yes	Yes	No	No	No	No	Less than $10,000	No	White
IP Address	100	322	anonymous	EN	Yes	No	Yes	Yes	Yes	No	Yes	Yes	No	Yes	No	Yes	Yes	Yes	No	Yes	Yes	Yes	Yes	Yes	Yes	37-51	Female		No	No	No	Yes	No	Yes	Yes	No	No	No	Yes	$35,000 - $49,999	No	White
IP Address	100	169	anonymous	EN	Yes	No	Yes	Yes	Yes	No	Yes	Yes	No	No	No	No	No	Yes	No	Yes	Yes	Yes	No	Yes	Yes	52-70	Male		No	No	No	Yes	No	No	No	No	No	No	Yes	$50,000 - $74,999	No	White
IP Address	100	168	anonymous	EN	Yes	No	Yes	Yes	Yes	No	Yes	Yes	No	No	No	No	No	No	No	No	No	No	No	No	No	23-36	Male		No	No	No	Yes	No	Yes	Yes	No	No	No	No	$35,000 - $49,999	No	White
IP Address	100	206	anonymous	EN	Yes	Yes	Yes	Yes	Yes	Yes	Yes	Yes	No	Yes	Yes	Yes	Yes	Yes	Yes	Yes	Yes	Yes	Yes	Yes	Yes	18-22	Male		No	Yes	No	Yes	Yes	No	Yes	No	No	No	No	$10,000 - $19,999	No	White
IP Address	100	502	anonymous	EN	Yes	Yes	Yes	Yes	Yes	Yes	Yes	Yes	No	Yes	No	Yes	Yes	No	No	No	No	Yes	Yes	Yes	Yes	23-36	Male		No	No	No	Yes	No	No	No	No	No	Yes	No	$50,000 - $74,999	No	White
IP Address	96	235	anonymous	EN	Yes	No	No	No	Yes	No	No	No	No	No	No	No	No	No	No	No	No	Yes	No	Yes	Yes	37-51	Female		No	Yes	No	Yes	Yes	Yes	Yes	No	No	No	No	$50,000 - $74,999	No	White
IP Address	100	259	anonymous	EN	Yes	Yes	Yes	Yes	Yes	Yes	Yes	Yes	No	Yes	Yes	Yes	Yes	Yes	Yes	Yes	Yes	Yes	Yes	Yes	Yes	52-70	Female		No	Yes	No	Yes	Yes	Yes	Yes	No	No	Yes	Yes	$75,000 - $99,999	No	White
IP Address	96	306	anonymous	EN	Yes	No	No	No	Yes	No	No	Yes	No	Yes	No	No	No	Yes	No	Yes	Yes	Yes	Yes	Yes	Yes	23-36	Male		No	No	No	Yes	No	No	No	No	No	No	Yes	$20,000 - $34,999	No	White
IP Address	100	325	anonymous	EN	Yes	Yes	Yes	Yes	Yes	No	Yes	Yes	No	Yes	No	Yes	Yes	Yes	Yes	Yes	Yes	Yes	Yes	Yes	Yes	23-36	Male		No	No	No	Yes	No	Yes	Yes	No	No	No	No	$20,000 - $34,999	No	White
IP Address	100	314	anonymous	EN	Yes	Yes	Yes	Yes	Yes	Yes	Yes	Yes	No	No	No	No	No	Yes	Yes	Yes	Yes	Yes	Yes	Yes	Yes	37-51	Female		No	No	No	Yes	No	Yes	Yes	No	No	No	Yes	$50,000 - $74,999	No	White
IP Address	100	197	anonymous	EN	Yes	Yes	Yes	Yes	Yes	Yes	Yes	Yes	No	Yes	No	Yes	Yes	No	No	No	No	Yes	Yes	Yes	Yes	23-36	Female		No	No	No	Yes	No	No	Yes	No	No	No	No	$20,000 - $34,999	No	White
IP Address	100	237	anonymous	EN	Yes	No	Yes	Yes	Yes	No	Yes	Yes	No	Yes	No	Yes	Yes	Yes	No	Yes	Yes	Yes	No	Yes	Yes	52-70	Female		No	No	No	Yes	No	No	Yes	No	No	Yes	Yes	$20,000 - $34,999	No	White
IP Address	96	191	anonymous	EN	Yes	No	Yes	Yes	Yes	No	Yes	Yes	No	Yes	No	Yes	No	Yes	No	Yes	No	Yes	No	Yes	Yes	23-36	Male		No	Yes	No	Yes	Yes	Yes	Yes	No	Yes	Yes	Yes	$10,000 - $19,999	No	White
IP Address	100	218	anonymous	EN	Yes	Yes	Yes	Yes	Yes	No	No	Yes	No	Yes	No	No	Yes	Yes	No	No	Yes	Yes	No	No	Yes	52-70	Male		Yes	Yes	Yes	Yes	Yes	No	Yes	No	Yes	Yes	Yes	$10,000 - $19,999	No	White
IP Address	100	101	anonymous	EN	Yes	Yes	Yes	Yes	Yes	Yes	Yes	Yes	No	Yes	Yes	Yes	Yes	Yes	Yes	Yes	Yes	Yes	Yes	Yes	Yes	37-51	Male		Yes	No	No	Yes	No	No	No	No	No	No	No	$35,000 - $49,999	No	White
IP Address	100	216	anonymous	EN	No	No	No	Yes	No	No	No	No	No	No	No	No	No	Yes	No	Yes	Yes	No	No	Yes	Yes	23-36	Female		No	No	No	Yes	No	No	No	No	No	No	Yes	$10,000 - $19,999	No	White
IP Address	96	257	anonymous	EN	Yes	Yes	Yes	Yes	Yes	Yes	Yes	Yes	No	Yes	Yes	Yes	Yes	Yes	Yes	Yes	Yes	Yes	Yes	Yes	Yes	23-36	Female		No	No	No	Yes	No	No	No	No	No	No	Yes	$50,000 - $74,999	No	White
IP Address	100	111	anonymous	EN	Yes	Yes	Yes	Yes	No	No	No	No	No	No	No	No	No	Yes	Yes	Yes	Yes	Yes	Yes	Yes	Yes	23-36	Male		No	No	No	Yes	No	No	No	No	No	No	No	$50,000 - $74,999	No	White
IP Address	100	215	anonymous	EN	No	No	No	No	No	No	No	No	No	No	No	No	No	Yes	Yes	Yes	Yes	Yes	Yes	Yes	Yes	37-51	Female		Yes	No	No	Yes	No	Yes	Yes	No	No	No	No	$50,000 - $74,999	No	White
IP Address	100	273	anonymous	EN	Yes	No	Yes	Yes	No	No	No	No	No	Yes	No	Yes	Yes	No	No	No	No	Yes	No	Yes	No	23-36	Female		Yes	No	Yes	Yes	No	No	No	No	No	No	No	$35,000 - $49,999	No	White
IP Address	96	344	anonymous	EN	Yes	Yes	Yes	Yes	Yes	Yes	Yes	Yes	No	Yes	Yes	Yes	Yes	Yes	Yes	Yes	Yes	Yes	Yes	Yes	Yes	52-70	Female		No	No	No	Yes	No	Yes	No	No	Yes	No	No	$50,000 - $74,999	No	White
IP Address	100	237	anonymous	EN	Yes	No	Yes	Yes	Yes	No	Yes	Yes	No	Yes	No	Yes	Yes	Yes	No	Yes	Yes	Yes	Yes	Yes	Yes	23-36	Female		No	Yes	No	Yes	Yes	Yes	Yes	No	No	No	Yes	$50,000 - $74,999	No	White
IP Address	100	252	anonymous	EN	Yes	No	Yes	Yes	Yes	No	Yes	Yes	No	Yes	No	Yes	Yes	Yes	No	Yes	Yes	Yes	Yes	Yes	Yes	52-70	Female		No	No	No	Yes	No	Yes	Yes	No	No	No	Yes	$20,000 - $34,999	No	White
IP Address	100	142	anonymous	EN	Yes	Yes	Yes	Yes	Yes	Yes	Yes	Yes	No	Yes	Yes	Yes	Yes	Yes	Yes	Yes	Yes	Yes	Yes	Yes	Yes	23-36	Male		No	No	No	Yes	No	Yes	Yes	Yes	Yes	Yes	Yes	$75,000 - $99,999	No	White
IP Address	100	66	anonymous	EN	No	Yes	No	Yes	No	No	No	No	No	Yes	No	Yes	No	Yes	No	No	No	Yes	Yes	No	Yes	23-36	Male		No	No	No	Yes	No	No	No	No	No	No	No	$20,000 - $34,999	No	White
IP Address	96	196	anonymous	EN	Yes	No	Yes	Yes	Yes	No	Yes	Yes	No	Yes	No	Yes	Yes	Yes	Yes	Yes	Yes	Yes	Yes	Yes	Yes	37-51	Female		No	No	No	Yes	No	Yes	Yes	No	No	No	Yes	$50,000 - $74,999	No	White
IP Address	96	126	anonymous	EN	Yes	No	Yes	Yes	Yes	No	Yes	Yes	No	Yes	No	Yes	No	Yes	No	Yes	No	Yes	No	Yes	Yes	23-36	Female		No	No	No	Yes	No	No	No	No	No	No	Yes	$100,000 - $149,999	No	White
IP Address	100	70	anonymous	EN	Yes	No	Yes	Yes	Yes	No	No	Yes	No	Yes	No	Yes	No	Yes	No	No	Yes	Yes	Yes	No	No	23-36	Male		No	No	No	Yes	No	No	No	No	No	No	No	$20,000 - $34,999	No	White
IP Address	100	219	anonymous	EN	Yes	No	Yes	Yes	No	No	No	No	No	No	No	No	No	No	No	No	No	Yes	Yes	Yes	Yes	37-51	Male		Yes	Yes	Yes	Yes	Yes	Yes	Yes	No	Yes	No	No	$35,000 - $49,999	No	White
IP Address	100	179	anonymous	EN	Yes	No	Yes	Yes	Yes	No	Yes	Yes	No	Yes	No	Yes	Yes	Yes	No	Yes	Yes	Yes	No	Yes	Yes	23-36	Male		No	No	No	Yes	No	No	No	No	No	No	No	$35,000 - $49,999	No	White
IP Address	100	187	anonymous	EN	Yes	Yes	Yes	Yes	Yes	Yes	Yes	Yes	No	Yes	Yes	Yes	Yes	Yes	Yes	Yes	Yes	Yes	Yes	Yes	Yes	37-51	Male		No	No	No	Yes	No	No	No	No	No	No	No	$35,000 - $49,999	No	White
IP Address	100	603	anonymous	EN	Yes	No	Yes	Yes	Yes	No	Yes	Yes	No	Yes	No	Yes	Yes	Yes	No	Yes	Yes	Yes	No	Yes	Yes	23-36	Female		No	No	No	Yes	No	No	No	No	No	Yes	No	$35,000 - $49,999	No	White
IP Address	100	247	anonymous	EN	Yes	Yes	Yes	Yes	Yes	No	Yes	No	No	Yes	No	Yes	Yes	Yes	No	Yes	Yes	Yes	No	Yes	Yes	23-36	Male		No	No	No	Yes	No	Yes	Yes	No	No	No	No	$50,000 - $74,999	No	White
IP Address	100	91	anonymous	EN	Yes	Yes	Yes	Yes	Yes	Yes	Yes	Yes	No	Yes	Yes	Yes	Yes	Yes	Yes	No	Yes	No	Yes	Yes	No	23-36	Male		Yes	Yes	No	Yes	No	No	No	No	No	No	No	Less than $10,000	No	White
IP Address	100	259	anonymous	EN	Yes	Yes	Yes	Yes	No	No	No	No	No	Yes	Yes	Yes	Yes	Yes	Yes	Yes	Yes	Yes	Yes	Yes	Yes	52-70	Female		No	No	No	Yes	No	No	No	No	No	No	No	$20,000 - $34,999	No	White
IP Address	100	101	anonymous	EN	Yes	Yes	Yes	Yes	Yes	Yes	Yes	Yes	No	Yes	No	Yes	Yes	Yes	No	Yes	Yes	Yes	No	Yes	Yes	23-36	Female		No	No	No	Yes	No	Yes	No	No	No	No	No	$100,000 - $149,999	No	White
IP Address	100	124	anonymous	EN	Yes	Yes	Yes	Yes	Yes	Yes	Yes	Yes	No	Yes	Yes	Yes	Yes	Yes	Yes	Yes	Yes	Yes	No	Yes	No	23-36	Other	nb	No	No	No	Yes	No	No	Yes	No	No	No	No	Less than $10,000	No	White
IP Address	100	208	anonymous	EN	Yes	No	Yes	Yes	Yes	No	Yes	No	No	Yes	No	Yes	No	Yes	Yes	Yes	Yes	Yes	Yes	Yes	Yes	52-70	Male		No	Yes	No	Yes	Yes	No	Yes	No	No	Yes	No	$75,000 - $99,999	No	White
IP Address	100	182	anonymous	EN	Yes	Yes	Yes	Yes	Yes	Yes	Yes	Yes	No	Yes	Yes	Yes	Yes	Yes	Yes	Yes	Yes	Yes	Yes	Yes	Yes	23-36	Male		No	No	No	Yes	No	No	Yes	No	No	No	No	$75,000 - $99,999	No	White
IP Address	100	321	anonymous	EN	Yes	No	Yes	Yes	Yes	No	Yes	Yes	No	Yes	No	Yes	Yes	Yes	No	Yes	Yes	Yes	Yes	Yes	Yes	37-51	Male		No	Yes	No	Yes	No	Yes	Yes	Yes	Yes	No	No	$20,000 - $34,999	No	White
IP Address	100	155	anonymous	EN	Yes	Yes	Yes	Yes	Yes	Yes	Yes	Yes	No	No	No	No	No	Yes	Yes	Yes	Yes	Yes	Yes	Yes	Yes	37-51	Female		No	Yes	No	Yes	Yes	Yes	Yes	No	Yes	Yes	Yes	$35,000 - $49,999	No	White
IP Address	100	146	anonymous	EN	Yes	Yes	Yes	Yes	Yes	Yes	Yes	Yes	No	Yes	Yes	Yes	Yes	Yes	Yes	Yes	Yes	Yes	Yes	Yes	Yes	23-36	Male		No	Yes	No	Yes	No	Yes	Yes	No	No	No	No	$35,000 - $49,999	No	White
IP Address	96	136	anonymous	EN	Yes	No	Yes	Yes	Yes	No	Yes	Yes	No	Yes	No	Yes	Yes	Yes	No	Yes	Yes	Yes	No	Yes	Yes	23-36	Female		Yes	Yes	No	Yes	No	No	Yes	No	Yes	No	No	$20,000 - $34,999	No	White
IP Address	100	132	anonymous	EN	Yes	No	Yes	Yes	Yes	No	Yes	Yes	No	Yes	No	Yes	Yes	Yes	No	Yes	Yes	Yes	No	Yes	Yes	23-36	Female		No	No	No	Yes	No	No	No	No	No	No	No	$50,000 - $74,999	No	White
IP Address	100	218	anonymous	EN	Yes	No	Yes	Yes	Yes	No	Yes	Yes	No	Yes	No	Yes	Yes	Yes	No	Yes	Yes	Yes	No	Yes	Yes	23-36	Female		No	Yes	No	Yes	Yes	Yes	Yes	No	Yes	No	No	$20,000 - $34,999	No	White
IP Address	100	185	anonymous	EN	No	No	No	No	No	No	No	No	No	No	No	No	No	No	No	No	No	No	No	No	No	52-70	Female		No	Yes	No	Yes	Yes	Yes	Yes	No	Yes	No	Yes	$10,000 - $19,999	No	White
IP Address	100	349	anonymous	EN	Yes	Yes	Yes	Yes	Yes	Yes	Yes	Yes	No	Yes	Yes	Yes	Yes	Yes	Yes	Yes	Yes	Yes	Yes	Yes	Yes	23-36	Female		No	Yes	No	Yes	Yes	No	Yes	No	Yes	No	Yes	$10,000 - $19,999	No	White
IP Address	100	272	anonymous	EN	Yes	Yes	Yes	Yes	Yes	Yes	Yes	Yes	No	Yes	Yes	Yes	Yes	Yes	Yes	Yes	Yes	Yes	Yes	Yes	Yes	23-36	Male		Yes	Yes	No	Yes	No	No	No	No	No	No	No	$35,000 - $49,999	No	White
IP Address	100	273	anonymous	EN	Yes	No	Yes	No	Yes	No	Yes	No	No	Yes	No	Yes	No	Yes	No	Yes	No	Yes	No	Yes	No	23-36	Male		No	No	No	Yes	No	No	No	No	No	No	No	$75,000 - $99,999	No	White
IP Address	100	341	anonymous	EN	Yes	Yes	Yes	Yes	Yes	Yes	Yes	Yes	No	Yes	No	Yes	Yes	Yes	No	Yes	Yes	Yes	Yes	Yes	Yes	37-51	Female		No	Yes	No	Yes	Yes	Yes	Yes	No	No	No	No	$35,000 - $49,999	No	White
IP Address	100	155	anonymous	EN	Yes	No	Yes	Yes	Yes	Yes	Yes	Yes	No	No	No	No	No	No	No	No	No	Yes	No	Yes	Yes	23-36	Male		No	Yes	No	Yes	No	Yes	Yes	No	No	No	No	$10,000 - $19,999	No	White
IP Address	100	228	anonymous	EN	Yes	No	Yes	Yes	Yes	No	Yes	Yes	No	Yes	No	Yes	Yes	Yes	No	Yes	No	Yes	No	Yes	No	37-51	Female		No	No	No	Yes	No	Yes	Yes	No	No	No	Yes	$100,000 - $149,999	No	White
IP Address	100	405	anonymous	EN	Yes	No	Yes	Yes	No	No	Yes	No	No	Yes	No	Yes	No	Yes	Yes	Yes	Yes	Yes	Yes	Yes	Yes	52-70	Female		No	Yes	No	Yes	Yes	No	Yes	No	Yes	No	Yes	$50,000 - $74,999	No	White
IP Address	100	154	anonymous	EN	Yes	No	Yes	Yes	Yes	No	Yes	Yes	No	Yes	No	Yes	Yes	Yes	No	Yes	Yes	Yes	No	Yes	Yes	23-36	Male		No	Yes	No	Yes	Yes	No	Yes	No	Yes	No	No	$20,000 - $34,999	No	White
IP Address	100	377	anonymous	EN	Yes	No	Yes	Yes	Yes	No	Yes	Yes	No	No	No	No	No	Yes	Yes	Yes	Yes	Yes	Yes	Yes	Yes	23-36	Female		Yes	Yes	No	Yes	Yes	Yes	Yes	No	Yes	No	No	$35,000 - $49,999	No	White
IP Address	100	244	anonymous	EN	Yes	Yes	Yes	Yes	Yes	Yes	Yes	Yes	No	Yes	Yes	Yes	Yes	Yes	Yes	Yes	Yes	Yes	Yes	Yes	Yes	52-70	Female		No	No	No	Yes	No	Yes	Yes	No	No	No	No	$100,000 - $149,999	No	White
IP Address	100	229	anonymous	EN	Yes	Yes	Yes	Yes	Yes	Yes	Yes	Yes	No	Yes	Yes	Yes	No	Yes	Yes	Yes	Yes	Yes	Yes	Yes	Yes	18-22	Male		No	No	No	Yes	No	Yes	Yes	No	No	No	Yes	$100,000 - $149,999	No	White
IP Address	100	296	anonymous	EN	Yes	No	Yes	Yes	Yes	No	Yes	Yes	No	No	No	No	No	Yes	No	Yes	Yes	Yes	No	Yes	Yes	52-70	Male		No	No	No	Yes	No	No	No	No	No	No	No	$75,000 - $99,999	No	White
IP Address	100	158	anonymous	EN	Yes	Yes	Yes	Yes	Yes	Yes	Yes	Yes	No	Yes	Yes	Yes	Yes	Yes	Yes	Yes	Yes	Yes	Yes	Yes	Yes	37-51	Female		No	No	No	Yes	No	No	Yes	No	Yes	No	No	$75,000 - $99,999	No	White
IP Address	100	203	anonymous	EN	Yes	Yes	Yes	Yes	Yes	Yes	Yes	Yes	No	Yes	Yes	Yes	Yes	Yes	Yes	Yes	Yes	Yes	Yes	Yes	Yes	23-36	Female		No	No	No	Yes	No	No	No	No	No	No	Yes	$50,000 - $74,999	No	White
IP Address	96	185	anonymous	EN	Yes	Yes	Yes	Yes	Yes	Yes	Yes	Yes	No	Yes	Yes	Yes	Yes	Yes	Yes	Yes	Yes	Yes	Yes	Yes	Yes	23-36	Female		No	Yes	No	Yes	Yes	No	No	No	Yes	No	No	Less than $10,000	No	White
IP Address	100	644	anonymous	EN	Yes	No	Yes	Yes	Yes	No	Yes	Yes	No	Yes	No	Yes	Yes	Yes	No	Yes	Yes	Yes	No	Yes	Yes	37-51	Female		No	No	No	Yes	No	No	Yes	No	No	No	No	$100,000 - $149,999	No	White
IP Address	100	127	anonymous	EN	Yes	No	Yes	Yes	Yes	No	Yes	Yes	No	Yes	No	Yes	No	Yes	No	Yes	No	Yes	No	Yes	No	23-36	Male		No	No	No	Yes	No	No	No	No	No	No	Yes	$50,000 - $74,999	No	White
IP Address	100	236	anonymous	EN	Yes	No	No	Yes	Yes	No	No	Yes	No	No	No	No	No	Yes	No	No	Yes	Yes	Yes	Yes	Yes	23-36	Female		No	No	No	Yes	No	Yes	Yes	No	No	No	No	$20,000 - $34,999	No	White
IP Address	100	185	anonymous	EN	Yes	No	Yes	Yes	No	No	No	Yes	No	No	No	No	Yes	Yes	No	Yes	Yes	Yes	Yes	Yes	Yes	23-36	Female		No	No	No	Yes	No	No	No	No	No	No	Yes	$50,000 - $74,999	No	White
IP Address	96	268	anonymous	EN	Yes	No	Yes	Yes	Yes	No	Yes	Yes	No	Yes	No	Yes	Yes	Yes	No	Yes	Yes	Yes	No	Yes	Yes	37-51	Female		No	Yes	No	Yes	No	Yes	Yes	No	No	No	No	$20,000 - $34,999	No	White
IP Address	100	157	anonymous	EN	Yes	Yes	Yes	Yes	Yes	Yes	Yes	Yes	No	Yes	Yes	Yes	Yes	Yes	Yes	Yes	Yes	Yes	Yes	Yes	Yes	23-36	Female		No	No	No	Yes	No	No	No	No	No	Yes	Yes	$35,000 - $49,999	No	White
IP Address	100	189	anonymous	EN	Yes	No	Yes	Yes	Yes	No	Yes	Yes	No	Yes	No	Yes	Yes	Yes	Yes	Yes	Yes	Yes	Yes	Yes	Yes	23-36	Male		No	No	No	Yes	No	No	No	Yes	No	No	No	$75,000 - $99,999	No	White
IP Address	100	350	anonymous	EN	Yes	No	Yes	Yes	Yes	No	Yes	Yes	No	Yes	No	Yes	Yes	Yes	No	Yes	Yes	Yes	No	Yes	Yes	52-70	Female		No	No	No	Yes	No	No	Yes	No	No	No	No	Less than $10,000	No	White
IP Address	100	118	anonymous	EN	Yes	No	Yes	Yes	Yes	No	Yes	Yes	No	Yes	No	Yes	Yes	Yes	Yes	Yes	Yes	Yes	Yes	Yes	Yes	23-36	Female		No	Yes	No	Yes	Yes	No	Yes	No	No	No	Yes	$20,000 - $34,999	No	White
IP Address	100	115	anonymous	EN	Yes	No	No	Yes	Yes	No	No	Yes	No	No	No	No	No	Yes	No	No	No	Yes	No	No	Yes	18-22	Male		No	No	No	Yes	No	No	No	No	Yes	No	No	$50,000 - $74,999	No	White
IP Address	100	210	anonymous	EN	Yes	Yes	Yes	Yes	Yes	Yes	Yes	Yes	No	Yes	No	Yes	Yes	Yes	Yes	Yes	Yes	Yes	Yes	Yes	Yes	23-36	Female		No	No	No	Yes	No	No	Yes	No	No	No	No	$35,000 - $49,999	No	White
IP Address	100	289	anonymous	EN	No	No	No	No	No	No	No	No	No	No	No	No	No	No	No	No	No	Yes	Yes	Yes	Yes	37-51	Male		No	No	No	Yes	No	Yes	Yes	No	No	Yes	Yes	$100,000 - $149,999	No	White
IP Address	100	145	anonymous	EN	Yes	Yes	Yes	Yes	Yes	Yes	Yes	Yes	No	Yes	Yes	Yes	Yes	Yes	Yes	Yes	Yes	Yes	Yes	Yes	Yes	23-36	Male		No	No	No	Yes	No	No	No	No	No	No	No	$50,000 - $74,999	No	White
IP Address	100	79	anonymous	EN	Yes	Yes	Yes	Yes	Yes	Yes	Yes	Yes	No	Yes	Yes	Yes	Yes	Yes	Yes	Yes	Yes	Yes	Yes	Yes	Yes	23-36	Male		No	No	No	Yes	Yes	No	No	No	No	No	No	Less than $10,000	No	White
IP Address	100	160	anonymous	EN	No	No	No	No	No	No	No	No	No	No	No	No	No	No	No	No	No	Yes	No	Yes	No	52-70	Female		Yes	No	No	Yes	No	Yes	No	No	Yes	Yes	Yes	$10,000 - $19,999	No	White
IP Address	100	247	anonymous	EN	Yes	Yes	Yes	Yes	Yes	Yes	Yes	Yes	No	Yes	Yes	Yes	Yes	Yes	Yes	Yes	Yes	Yes	Yes	Yes	Yes	52-70	Male		No	No	No	Yes	No	No	Yes	No	No	No	Yes	$100,000 - $149,999	No	White
IP Address	100	158	anonymous	EN	Yes	No	Yes	Yes	Yes	No	Yes	Yes	No	Yes	No	Yes	Yes	Yes	Yes	Yes	Yes	Yes	Yes	Yes	Yes	23-36	Female		No	No	No	Yes	No	Yes	No	No	No	No	Yes	$35,000 - $49,999	No	White
IP Address	100	92	anonymous	EN	Yes	Yes	Yes	Yes	Yes	Yes	Yes	Yes	No	Yes	Yes	Yes	Yes	Yes	Yes	Yes	Yes	Yes	Yes	Yes	Yes	23-36	Female		No	No	No	Yes	No	No	No	No	No	No	No	$100,000 - $149,999	No	White
IP Address	100	149	anonymous	EN	Yes	Yes	Yes	Yes	Yes	Yes	Yes	Yes	No	Yes	Yes	Yes	Yes	No	No	No	No	No	No	No	No	23-36	Male		No	No	No	Yes	No	No	No	No	No	No	No	$100,000 - $149,999	No	White
IP Address	96	171	anonymous	EN	Yes	No	Yes	Yes	Yes	No	Yes	Yes	No	Yes	No	Yes	Yes	Yes	Yes	Yes	Yes	Yes	Yes	Yes	Yes	23-36	Male		Yes	Yes	Yes	Yes	Yes	No	Yes	No	No	No	Yes	$75,000 - $99,999	No	White
IP Address	100	1216	anonymous	EN	Yes	No	Yes	Yes	Yes	No	Yes	Yes	No	No	No	No	No	Yes	Yes	Yes	Yes	Yes	Yes	Yes	Yes	52-70	Male		No	No	Yes	Yes	No	Yes	No	No	No	No	No	$50,000 - $74,999	No	White
IP Address	100	335	anonymous	EN	Yes	Yes	Yes	Yes	Yes	No	Yes	Yes	No	Yes	No	Yes	No	Yes	No	Yes	Yes	Yes	Yes	Yes	Yes	23-36	Female		No	No	No	Yes	No	No	Yes	No	No	No	No	$50,000 - $74,999	No	White
IP Address	100	230	anonymous	EN	No	No	No	Yes	No	No	No	Yes	No	No	No	No	Yes	No	No	No	Yes	No	No	No	Yes	37-51	Male		No	No	No	Yes	No	Yes	Yes	No	No	No	Yes	$50,000 - $74,999	No	White
IP Address	100	158	anonymous	EN	Yes	Yes	Yes	Yes	No	No	No	No	No	Yes	Yes	Yes	Yes	Yes	Yes	Yes	Yes	Yes	Yes	Yes	Yes	23-36	Female		No	No	No	Yes	No	No	No	No	No	No	No	$35,000 - $49,999	No	White
IP Address	96	253	anonymous	EN	Yes	No	Yes	Yes	No	No	No	No	No	No	No	No	No	Yes	No	Yes	Yes	No	No	No	No	52-70	Female		No	No	No	Yes	No	Yes	Yes	No	No	No	Yes	$35,000 - $49,999	No	White
IP Address	100	919	anonymous	EN	Yes	Yes	Yes	Yes	Yes	Yes	Yes	Yes	No	Yes	Yes	Yes	Yes	Yes	Yes	Yes	Yes	Yes	No	Yes	Yes	23-36	Female		No	No	No	Yes	No	No	No	No	No	No	No	$75,000 - $99,999	No	White
IP Address	100	135	anonymous	EN	Yes	Yes	Yes	Yes	Yes	No	Yes	Yes	No	No	Yes	Yes	No	Yes	Yes	No	No	No	Yes	No	No	23-36	Male		No	No	No	Yes	No	No	No	No	No	No	No	$10,000 - $19,999	No	White
IP Address	100	308	anonymous	EN	Yes	No	Yes	Yes	Yes	No	Yes	Yes	No	No	No	No	No	No	No	No	No	Yes	Yes	Yes	Yes	23-36	Female		Yes	Yes	Yes	Yes	Yes	Yes	Yes	No	No	No	Yes	$35,000 - $49,999	No	White
IP Address	100	130	anonymous	EN	Yes	Yes	Yes	Yes	Yes	Yes	Yes	Yes	No	Yes	Yes	Yes	Yes	Yes	Yes	Yes	Yes	Yes	Yes	Yes	Yes	23-36	Female		No	Yes	No	Yes	No	No	No	No	No	No	No	$35,000 - $49,999	No	White
IP Address	96	122	anonymous	EN	Yes	Yes	Yes	Yes	Yes	Yes	Yes	Yes	No	Yes	Yes	Yes	Yes	Yes	Yes	Yes	Yes	Yes	Yes	Yes	Yes	18-22	Female		No	No	No	Yes	No	Yes	No	No	No	Yes	Yes	$75,000 - $99,999	No	White
IP Address	100	156	anonymous	EN	Yes	No	Yes	Yes	Yes	No	Yes	No	No	Yes	Yes	Yes	Yes	Yes	Yes	Yes	Yes	No	No	No	No	18-22	Male		No	Yes	No	Yes	Yes	No	No	No	Yes	No	Yes	$35,000 - $49,999	No	White
IP Address	100	406	anonymous	EN	Yes	Yes	Yes	Yes	Yes	Yes	Yes	Yes	No	No	No	No	No	Yes	Yes	Yes	Yes	Yes	Yes	Yes	Yes	52-70	Female		No	No	No	Yes	No	No	No	No	No	No	No	$35,000 - $49,999	No	White
IP Address	100	201	anonymous	EN	Yes	No	Yes	Yes	Yes	No	Yes	Yes	No	Yes	No	Yes	Yes	Yes	No	Yes	Yes	Yes	No	Yes	Yes	37-51	Female		Yes	Yes	Yes	Yes	Yes	Yes	Yes	No	No	No	No	$50,000 - $74,999	No	White
IP Address	100	159	anonymous	EN	Yes	Yes	Yes	Yes	Yes	Yes	Yes	Yes	No	No	No	No	No	Yes	Yes	Yes	Yes	Yes	Yes	Yes	Yes	37-51	Female		No	Yes	No	Yes	Yes	Yes	No	No	No	No	No	$20,000 - $34,999	No	White
IP Address	100	95	anonymous	EN	Yes	Yes	Yes	Yes	No	No	No	No	No	Yes	Yes	Yes	Yes	Yes	Yes	Yes	Yes	Yes	Yes	Yes	Yes	23-36	Male		No	No	No	Yes	No	No	No	No	No	No	No	$75,000 - $99,999	No	White
IP Address	100	122	anonymous	EN	Yes	No	Yes	Yes	Yes	No	Yes	Yes	No	Yes	No	Yes	Yes	Yes	No	Yes	Yes	Yes	No	Yes	Yes	23-36	Female		No	No	No	Yes	No	No	No	No	No	No	Yes	$35,000 - $49,999	No	White
IP Address	100	233	anonymous	EN	Yes	No	Yes	Yes	Yes	No	Yes	Yes	No	Yes	No	Yes	Yes	Yes	No	Yes	Yes	Yes	No	Yes	Yes	37-51	Female		Yes	Yes	No	Yes	Yes	Yes	Yes	No	No	Yes	Yes	$75,000 - $99,999	No	White
IP Address	100	212	anonymous	EN	Yes	No	Yes	Yes	Yes	No	No	Yes	No	Yes	No	No	Yes	Yes	No	No	Yes	Yes	No	No	Yes	23-36	Female		No	No	No	Yes	No	No	No	No	No	No	No	$35,000 - $49,999	No	White
IP Address	100	156	anonymous	EN	Yes	Yes	Yes	Yes	Yes	Yes	Yes	Yes	No	Yes	Yes	Yes	Yes	Yes	Yes	Yes	Yes	Yes	Yes	Yes	Yes	23-36	Female		No	No	No	Yes	No	Yes	Yes	No	No	No	No	$100,000 - $149,999	No	White
IP Address	100	150	anonymous	EN	Yes	No	Yes	Yes	Yes	No	Yes	Yes	No	Yes	No	Yes	Yes	Yes	No	Yes	Yes	Yes	No	No	Yes	23-36	Male		No	No	No	Yes	No	No	No	No	Yes	No	No	$50,000 - $74,999	No	White
IP Address	100	96	anonymous	EN	Yes	No	No	No	No	No	No	No	No	No	No	No	No	No	No	No	No	No	No	No	No	37-51	Male		No	No	No	Yes	No	No	No	No	No	No	No	$100,000 - $149,999	No	White
IP Address	100	317	anonymous	EN	Yes	Yes	Yes	Yes	Yes	Yes	Yes	Yes	No	Yes	Yes	Yes	Yes	Yes	Yes	Yes	Yes	Yes	Yes	Yes	Yes	23-36	Male		Yes	No	No	Yes	No	No	No	No	No	No	No	$20,000 - $34,999	No	White
IP Address	100	191	anonymous	EN	Yes	No	Yes	Yes	No	No	No	No	No	No	No	No	No	Yes	Yes	Yes	Yes	Yes	Yes	Yes	Yes	23-36	Male		No	Yes	No	Yes	Yes	Yes	Yes	No	Yes	No	Yes	$20,000 - $34,999	No	White
IP Address	100	104	anonymous	EN	No	No	No	Yes	No	No	No	No	No	No	No	No	No	No	No	No	No	No	No	No	No	23-36	Female		No	No	No	Yes	No	Yes	Yes	No	No	No	No	$75,000 - $99,999	No	White
IP Address	100	190	anonymous	EN	Yes	No	Yes	Yes	Yes	No	Yes	Yes	No	Yes	No	Yes	Yes	Yes	No	No	No	Yes	No	No	No	23-36	Female		No	Yes	No	Yes	Yes	Yes	Yes	No	No	No	Yes	$10,000 - $19,999	No	White
IP Address	96	421	anonymous	EN	Yes	Yes	Yes	Yes	Yes	Yes	Yes	Yes	No	Yes	Yes	Yes	Yes	Yes	No	Yes	Yes	Yes	Yes	Yes	Yes	37-51	Female		No	Yes	No	Yes	Yes	Yes	Yes	No	Yes	No	Yes	$150,000 or More	No	White
IP Address	100	111	anonymous	EN	Yes	No	Yes	Yes	Yes	Yes	Yes	Yes	No	Yes	Yes	Yes	Yes	Yes	Yes	Yes	Yes	Yes	Yes	Yes	Yes	37-51	Male		No	Yes	No	Yes	Yes	Yes	No	No	No	No	No	$75,000 - $99,999	No	White
IP Address	96	509	anonymous	EN	Yes	No	Yes	Yes	Yes	No	Yes	Yes	No	Yes	No	Yes	Yes	Yes	No	Yes	Yes	Yes	Yes	Yes	Yes	52-70	Female		No	No	No	Yes	No	No	Yes	No	No	No	No	$50,000 - $74,999	No	White
IP Address	100	95	anonymous	EN	No	No	No	No	No	No	No	No	No	No	No	No	No	No	No	No	No	No	No	No	No	23-36	Male		No	No	No	Yes	No	No	No	No	Yes	No	No	$10,000 - $19,999	No	White
IP Address	100	60	anonymous	EN	No	No	Yes	No	No	No	Yes	No	No	No	No	Yes	Yes	No	No	No	No	No	No	Yes	No	23-36	Male		No	No	No	Yes	No	No	No	No	No	No	No	$35,000 - $49,999	No	White
IP Address	100	144	anonymous	EN	Yes	Yes	Yes	Yes	Yes	Yes	Yes	Yes	No	No	No	No	No	Yes	Yes	Yes	Yes	Yes	Yes	Yes	Yes	23-36	Female		No	No	No	Yes	No	No	No	No	No	No	No	$50,000 - $74,999	No	White
IP Address	100	194	anonymous	EN	Yes	Yes	Yes	Yes	No	No	No	No	No	Yes	Yes	Yes	Yes	Yes	Yes	Yes	Yes	Yes	Yes	Yes	Yes	52-70	Female		No	No	No	Yes	No	Yes	Yes	No	No	No	No	$50,000 - $74,999	No	White
IP Address	100	139	anonymous	EN	Yes	Yes	Yes	Yes	Yes	Yes	Yes	Yes	No	Yes	Yes	Yes	Yes	Yes	Yes	Yes	Yes	Yes	No	Yes	Yes	52-70	Female		No	Yes	No	Yes	Yes	Yes	Yes	No	No	No	Yes	$10,000 - $19,999	No	White
IP Address	100	246	anonymous	EN	Yes	No	Yes	Yes	Yes	No	Yes	Yes	No	No	No	No	No	Yes	No	Yes	Yes	Yes	Yes	Yes	Yes	23-36	Other	Non Binary	No	No	No	Yes	No	No	No	No	No	No	Yes	$20,000 - $34,999	No	White
IP Address	100	117	anonymous	EN	Yes	No	Yes	Yes	No	Yes	No	No	No	Yes	Yes	No	No	Yes	No	Yes	No	Yes	Yes	Yes	No	23-36	Male		No	No	No	Yes	No	No	No	No	No	No	No	$35,000 - $49,999	No	White
IP Address	100	131	anonymous	EN	Yes	No	Yes	Yes	Yes	No	Yes	Yes	No	Yes	No	Yes	Yes	Yes	No	Yes	Yes	Yes	No	Yes	Yes	37-51	Female		No	No	No	Yes	No	No	No	No	No	Yes	Yes	$50,000 - $74,999	No	White
IP Address	100	162	anonymous	EN	Yes	No	Yes	Yes	No	No	No	No	No	No	No	No	No	Yes	Yes	Yes	Yes	Yes	Yes	Yes	Yes	37-51	Male		No	Yes	No	Yes	Yes	No	Yes	No	No	No	No	$100,000 - $149,999	No	White
IP Address	100	142	anonymous	EN	Yes	No	Yes	Yes	Yes	No	Yes	Yes	No	Yes	No	Yes	Yes	No	No	No	No	No	No	No	No	23-36	Male		Yes	No	Yes	Yes	No	Yes	Yes	No	Yes	No	No	$35,000 - $49,999	No	White
IP Address	100	2053	anonymous	EN	Yes	Yes	Yes	Yes	Yes	Yes	Yes	Yes	No	Yes	Yes	Yes	Yes	Yes	Yes	Yes	Yes	Yes	Yes	Yes	Yes	37-51	Male		No	No	No	Yes	No	No	No	No	No	No	No	$150,000 or More	No	White
IP Address	96	202	anonymous	EN	Yes	No	Yes	Yes	Yes	No	Yes	Yes	No	Yes	Yes	Yes	Yes	Yes	Yes	Yes	Yes	Yes	Yes	Yes	Yes	23-36	Female		No	No	No	Yes	No	Yes	Yes	No	No	Yes	No	$75,000 - $99,999	No	White
IP Address	100	58	anonymous	EN	Yes	Yes	Yes	Yes	Yes	Yes	Yes	Yes	No	Yes	Yes	Yes	Yes	Yes	Yes	Yes	Yes	Yes	Yes	Yes	Yes	23-36	Female		No	No	No	Yes	No	No	No	No	No	No	Yes	$75,000 - $99,999	No	White
IP Address	100	146	anonymous	EN	Yes	No	Yes	Yes	Yes	No	No	Yes	No	No	No	No	No	Yes	No	No	Yes	Yes	No	Yes	Yes	23-36	Female		No	No	No	Yes	No	Yes	Yes	No	No	No	No	$100,000 - $149,999	No	White
IP Address	96	170	anonymous	EN	Yes	No	No	Yes	Yes	No	No	Yes	No	Yes	No	No	Yes	Yes	No	No	Yes	Yes	No	Yes	Yes	37-51	Female		No	No	No	Yes	No	Yes	Yes	No	Yes	No	Yes	$150,000 or More	No	White
IP Address	100	104	anonymous	EN	Yes	Yes	Yes	Yes	Yes	Yes	Yes	Yes	No	Yes	Yes	Yes	Yes	Yes	Yes	Yes	Yes	Yes	Yes	Yes	Yes	37-51	Male		Yes	Yes	Yes	Yes	Yes	Yes	Yes	No	No	No	No	$100,000 - $149,999	No	White
IP Address	100	186	anonymous	EN	Yes	No	Yes	Yes	Yes	Yes	Yes	Yes	No	Yes	Yes	Yes	Yes	Yes	Yes	Yes	Yes	Yes	Yes	Yes	Yes	37-51	Male		Yes	Yes	Yes	Yes	No	Yes	Yes	No	No	No	Yes	$10,000 - $19,999	No	White
IP Address	100	226	anonymous	EN	Yes	Yes	Yes	Yes	Yes	Yes	Yes	Yes	No	Yes	Yes	Yes	Yes	Yes	Yes	Yes	Yes	Yes	Yes	Yes	Yes	52-70	Female		Yes	No	No	Yes	No	Yes	No	No	No	No	No	$10,000 - $19,999	No	White
IP Address	100	221	anonymous	EN	Yes	Yes	No	Yes	Yes	No	No	No	No	Yes	No	Yes	Yes	Yes	No	No	No	Yes	Yes	Yes	No	23-36	Female		No	Yes	No	Yes	No	No	No	Yes	No	No	No	$35,000 - $49,999	No	White
IP Address	100	205	anonymous	EN	Yes	Yes	Yes	Yes	Yes	Yes	Yes	Yes	No	Yes	Yes	Yes	Yes	Yes	Yes	Yes	Yes	Yes	Yes	Yes	Yes	23-36	Female		Yes	Yes	No	Yes	No	Yes	Yes	No	No	No	No	$20,000 - $34,999	No	White
IP Address	100	205	anonymous	EN	Yes	Yes	Yes	Yes	Yes	Yes	Yes	Yes	No	Yes	Yes	Yes	Yes	Yes	No	Yes	Yes	Yes	No	Yes	Yes	23-36	Male		No	No	No	Yes	No	No	No	No	No	No	No	$50,000 - $74,999	No	White
IP Address	96	205	anonymous	EN	No	No	No	No	No	No	No	No	No	No	No	No	No	No	No	No	No	Yes	Yes	Yes	Yes	52-70	Female		No	No	No	Yes	No	Yes	Yes	No	Yes	No	Yes	$10,000 - $19,999	No	White
IP Address	96	1329	anonymous	EN	Yes	Yes	Yes	Yes	Yes	No	Yes	Yes	No	Yes	No	Yes	Yes	Yes	Yes	Yes	Yes	Yes	Yes	Yes	Yes	37-51	Female		No	Yes	No	Yes	Yes	No	Yes	No	No	No	Yes	$50,000 - $74,999	No	White
IP Address	100	223	anonymous	EN	Yes	Yes	Yes	Yes	Yes	Yes	Yes	Yes	No	Yes	Yes	Yes	Yes	Yes	Yes	Yes	Yes	Yes	Yes	Yes	Yes	37-51	Female		No	No	No	Yes	No	Yes	Yes	No	No	No	No	$35,000 - $49,999	No	White
IP Address	100	179	anonymous	EN	Yes	No	Yes	Yes	No	No	No	No	No	No	No	No	No	Yes	No	Yes	No	Yes	Yes	Yes	Yes	23-36	Male		No	No	No	Yes	No	Yes	Yes	No	No	No	Yes	$100,000 - $149,999	No	White
IP Address	100	99	anonymous	EN	Yes	Yes	Yes	Yes	Yes	Yes	Yes	Yes	No	No	No	No	No	Yes	Yes	Yes	Yes	Yes	Yes	Yes	Yes	23-36	Male		No	No	No	Yes	No	No	No	No	No	No	No	$35,000 - $49,999	No	White
IP Address	100	586	anonymous	EN	No	No	No	No	Yes	No	Yes	Yes	No	No	No	No	No	Yes	No	Yes	Yes	No	No	Yes	Yes	37-51	Female		Yes	No	No	Yes	No	Yes	Yes	No	No	No	Yes	$20,000 - $34,999	No	White
IP Address	100	542	anonymous	EN	Yes	Yes	Yes	Yes	Yes	Yes	Yes	Yes	No	Yes	Yes	Yes	Yes	Yes	Yes	Yes	Yes	Yes	Yes	Yes	Yes	23-36	Female		No	No	No	Yes	No	No	No	No	No	No	No	$100,000 - $149,999	No	White
IP Address	100	188	anonymous	EN	Yes	Yes	Yes	Yes	Yes	Yes	Yes	Yes	No	Yes	Yes	Yes	Yes	Yes	Yes	Yes	Yes	Yes	Yes	Yes	Yes	23-36	Male		No	Yes	No	Yes	Yes	No	No	No	No	No	No	Less than $10,000	No	White
IP Address	100	217	anonymous	EN	Yes	No	Yes	Yes	Yes	No	Yes	Yes	No	Yes	No	Yes	Yes	Yes	No	Yes	Yes	Yes	No	Yes	Yes	23-36	Male		No	Yes	No	Yes	Yes	Yes	Yes	No	No	No	No	$75,000 - $99,999	No	White
IP Address	100	710	anonymous	EN	Yes	No	Yes	Yes	Yes	No	Yes	Yes	No	Yes	Yes	Yes	Yes	Yes	Yes	Yes	Yes	Yes	Yes	Yes	Yes	52-70	Female		No	Yes	No	Yes	Yes	Yes	Yes	No	No	No	Yes	$35,000 - $49,999	No	White
IP Address	100	432	anonymous	EN	No	No	No	No	No	No	No	No	No	No	No	No	No	Yes	Yes	Yes	Yes	Yes	Yes	Yes	Yes	37-51	Female		No	Yes	No	Yes	Yes	No	Yes	No	No	No	No	$20,000 - $34,999	No	White
IP Address	100	289	anonymous	EN	Yes	No	Yes	Yes	No	No	No	No	No	No	No	No	No	Yes	No	Yes	Yes	Yes	Yes	Yes	Yes	23-36	Male		No	No	No	Yes	No	No	Yes	No	No	No	No	$35,000 - $49,999	No	White
IP Address	100	173	anonymous	EN	Yes	No	Yes	Yes	Yes	No	Yes	No	No	Yes	No	Yes	No	Yes	No	Yes	No	Yes	No	Yes	Yes	37-51	Female		No	Yes	No	Yes	Yes	Yes	Yes	No	No	No	Yes	$50,000 - $74,999	No	White
IP Address	100	79	anonymous	EN	No	No	No	No	No	No	No	No	No	No	No	No	No	No	No	No	No	No	No	No	No	37-51	Female		No	Yes	No	Yes	Yes	Yes	No	No	No	Yes	Yes	$150,000 or More	No	White
IP Address	100	248	anonymous	EN	Yes	No	Yes	Yes	Yes	No	Yes	Yes	No	Yes	No	Yes	Yes	Yes	No	Yes	Yes	Yes	Yes	Yes	Yes	23-36	Male		No	No	Yes	Yes	No	No	No	No	No	No	No	Less than $10,000	No	White
IP Address	100	202	anonymous	EN	Yes	No	Yes	Yes	Yes	No	Yes	Yes	No	Yes	No	Yes	Yes	No	No	No	No	Yes	Yes	Yes	Yes	37-51	Female		Yes	Yes	Yes	Yes	Yes	Yes	No	No	No	No	Yes	$10,000 - $19,999	No	White
IP Address	100	230	anonymous	EN	Yes	No	Yes	Yes	Yes	No	Yes	Yes	No	Yes	No	Yes	Yes	Yes	Yes	Yes	Yes	Yes	Yes	Yes	Yes	52-70	Female		No	No	No	Yes	No	Yes	Yes	No	No	Yes	Yes	$75,000 - $99,999	No	White
IP Address	100	148	anonymous	EN	Yes	No	Yes	Yes	Yes	No	Yes	Yes	No	Yes	No	Yes	Yes	Yes	No	Yes	Yes	Yes	No	Yes	Yes	18-22	Female		No	No	No	Yes	No	Yes	No	No	No	No	Yes	$10,000 - $19,999	No	White
IP Address	100	249	anonymous	EN	Yes	Yes	Yes	Yes	Yes	Yes	Yes	Yes	No	Yes	No	Yes	Yes	Yes	No	Yes	Yes	Yes	Yes	Yes	Yes	23-36	Female		No	Yes	No	Yes	Yes	Yes	Yes	No	No	No	No	$20,000 - $34,999	No	White
IP Address	100	141	anonymous	EN	Yes	Yes	Yes	Yes	Yes	Yes	Yes	Yes	No	No	No	No	No	Yes	Yes	Yes	Yes	Yes	Yes	Yes	Yes	23-36	Male		No	No	No	Yes	No	No	No	No	No	No	No	$35,000 - $49,999	No	White
IP Address	100	297	anonymous	EN	Yes	Yes	Yes	Yes	Yes	Yes	Yes	Yes	No	Yes	Yes	Yes	Yes	Yes	Yes	Yes	Yes	Yes	Yes	Yes	Yes	52-70	Female		No	No	No	Yes	No	Yes	No	No	No	No	No	$75,000 - $99,999	No	White
IP Address	96	106	anonymous	EN	Yes	Yes	Yes	Yes	Yes	Yes	Yes	Yes	No	Yes	Yes	Yes	Yes	Yes	Yes	Yes	Yes	Yes	Yes	Yes	Yes	18-22	Male		No	No	No	Yes	No	No	Yes	No	No	No	No	$20,000 - $34,999	No	White
IP Address	100	98	anonymous	EN	Yes	Yes	No	No	No	Yes	No	No	No	No	No	Yes	No	No	Yes	Yes	No	No	Yes	No	Yes	23-36	Female		No	No	No	Yes	No	Yes	Yes	Yes	Yes	No	Yes	$150,000 or More	No	White
IP Address	96	168	anonymous	EN	Yes	No	Yes	Yes	Yes	No	Yes	Yes	No	Yes	No	Yes	Yes	Yes	No	Yes	Yes	Yes	No	Yes	Yes	23-36	Female		No	No	No	Yes	No	Yes	Yes	No	No	No	No	$100,000 - $149,999	No	White
IP Address	96	196	anonymous	EN	Yes	Yes	Yes	Yes	No	No	No	No	No	No	No	No	No	Yes	Yes	Yes	Yes	Yes	Yes	Yes	Yes	37-51	Male		No	No	No	Yes	No	No	No	No	No	No	Yes	$75,000 - $99,999	No	White
IP Address	100	230	anonymous	EN	Yes	Yes	Yes	Yes	Yes	Yes	Yes	Yes	No	Yes	Yes	Yes	Yes	Yes	Yes	Yes	Yes	Yes	Yes	Yes	Yes	52-70	Female		No	No	No	Yes	No	No	Yes	Yes	Yes	No	No	$150,000 or More	No	White
IP Address	100	310	anonymous	EN	Yes	No	Yes	Yes	No	No	No	No	No	Yes	No	Yes	No	Yes	Yes	Yes	Yes	Yes	Yes	Yes	No	23-36	Male		No	No	No	Yes	No	Yes	Yes	No	Yes	No	No	$20,000 - $34,999	No	White
IP Address	100	197	anonymous	EN	Yes	No	Yes	Yes	Yes	No	Yes	Yes	No	Yes	No	Yes	Yes	Yes	No	Yes	Yes	Yes	No	Yes	Yes	23-36	Female		No	No	No	Yes	No	No	No	No	No	No	No	$75,000 - $99,999	No	White
IP Address	100	170	anonymous	EN	Yes	Yes	Yes	Yes	Yes	Yes	Yes	Yes	No	No	No	No	No	Yes	Yes	Yes	Yes	Yes	Yes	Yes	Yes	37-51	Male		Yes	No	No	Yes	No	Yes	Yes	No	No	Yes	No	$100,000 - $149,999	No	White
IP Address	100	115	anonymous	EN	Yes	Yes	Yes	Yes	Yes	Yes	Yes	Yes	No	Yes	Yes	Yes	Yes	Yes	Yes	Yes	Yes	Yes	Yes	Yes	Yes	23-36	Female		No	No	No	Yes	No	No	No	No	No	No	No	$50,000 - $74,999	No	White
IP Address	100	120	anonymous	EN	No	No	No	Yes	No	No	No	Yes	No	No	No	No	Yes	No	No	No	No	Yes	Yes	Yes	Yes	37-51	Female		Yes	Yes	No	Yes	No	No	No	No	No	Yes	Yes	$100,000 - $149,999	No	White
IP Address	100	262	anonymous	EN	Yes	Yes	Yes	Yes	Yes	Yes	Yes	Yes	No	Yes	No	Yes	Yes	Yes	No	Yes	Yes	Yes	Yes	Yes	Yes	52-70	Female		No	No	No	Yes	No	Yes	No	No	Yes	No	Yes	$50,000 - $74,999	No	White
IP Address	96	184	anonymous	EN	Yes	Yes	Yes	Yes	Yes	Yes	Yes	Yes	No	Yes	No	Yes	Yes	Yes	Yes	Yes	Yes	Yes	Yes	Yes	Yes	37-51	Female		No	No	No	Yes	No	No	No	No	No	No	Yes	$50,000 - $74,999	No	White
IP Address	100	297	anonymous	EN	Yes	No	Yes	Yes	Yes	No	Yes	Yes	No	Yes	No	Yes	Yes	Yes	No	Yes	Yes	Yes	No	Yes	Yes	37-51	Male		No	Yes	No	Yes	Yes	No	Yes	No	No	No	No	$10,000 - $19,999	No	White
IP Address	96	272	anonymous	EN	Yes	No	Yes	Yes	Yes	No	Yes	Yes	No	Yes	No	Yes	Yes	Yes	No	Yes	Yes	Yes	No	Yes	Yes	23-36	Female		No	Yes	No	Yes	Yes	Yes	Yes	No	Yes	No	Yes	$35,000 - $49,999	No	White
IP Address	100	284	anonymous	EN	Yes	No	Yes	Yes	No	No	No	No	No	Yes	No	Yes	Yes	Yes	No	Yes	Yes	Yes	No	Yes	Yes	23-36	Female		No	No	No	Yes	No	Yes	No	No	No	No	Yes	$75,000 - $99,999	No	White
IP Address	100	218	anonymous	EN	Yes	No	Yes	Yes	Yes	No	Yes	Yes	No	No	No	No	No	Yes	No	Yes	No	Yes	No	Yes	No	37-51	Female		No	Yes	No	Yes	No	No	Yes	No	No	No	Yes	$50,000 - $74,999	No	White
IP Address	100	296	anonymous		Yes	Yes	Yes	Yes	Yes	Yes	Yes	Yes	No	Yes	No	Yes	No	Yes	No	Yes	No	Yes	No	Yes	No	52-70	Female		No	No	No	Yes	No	No	No	No	No	No	No	$50,000 - $74,999	No	White
IP Address	96	208	anonymous	EN	Yes	No	Yes	Yes	Yes	No	Yes	Yes	No	Yes	No	Yes	Yes	Yes	Yes	Yes	Yes	Yes	Yes	Yes	Yes	37-51	Male		No	No	No	Yes	No	No	No	Yes	Yes	Yes	Yes	$35,000 - $49,999	No	White
IP Address	96	402	anonymous	EN	Yes	No	Yes	Yes	Yes	No	Yes	Yes	No	Yes	No	Yes	Yes	Yes	Yes	Yes	Yes	Yes	Yes	Yes	Yes	52-70	Female		No	Yes	No	Yes	Yes	Yes	Yes	No	Yes	No	Yes	$50,000 - $74,999	No	White
IP Address	100	226	anonymous	EN	Yes	No	Yes	Yes	Yes	No	Yes	Yes	No	Yes	No	Yes	Yes	Yes	No	Yes	Yes	Yes	Yes	Yes	Yes	37-51	Male		No	No	No	Yes	No	Yes	Yes	No	No	Yes	No	$100,000 - $149,999	No	White
IP Address	100	230	anonymous	EN	Yes	No	Yes	Yes	Yes	No	Yes	Yes	No	Yes	No	Yes	Yes	Yes	Yes	Yes	Yes	Yes	Yes	Yes	Yes	23-36	Female		No	Yes	No	Yes	No	No	No	No	No	No	No	$75,000 - $99,999	No	White
IP Address	100	271	anonymous	EN	Yes	Yes	Yes	Yes	Yes	Yes	Yes	Yes	No	Yes	Yes	Yes	Yes	Yes	Yes	Yes	Yes	Yes	Yes	Yes	Yes	52-70	Male		No	Yes	No	Yes	Yes	Yes	Yes	No	No	No	No	$20,000 - $34,999	No	White
IP Address	100	146	anonymous	EN	Yes	Yes	Yes	Yes	Yes	Yes	Yes	Yes	No	Yes	Yes	Yes	Yes	Yes	Yes	Yes	Yes	Yes	Yes	Yes	Yes	52-70	Female		No	No	No	Yes	No	No	No	No	No	No	No	$75,000 - $99,999	No	White
IP Address	100	253	anonymous	EN	Yes	Yes	Yes	Yes	Yes	Yes	Yes	Yes	No	Yes	Yes	Yes	Yes	Yes	Yes	Yes	No	Yes	Yes	Yes	Yes	37-51	Male		No	No	No	Yes	No	No	No	No	No	No	Yes	$75,000 - $99,999	No	White
IP Address	100	208	anonymous	EN	No	Yes	No	Yes	No	Yes	No	Yes	No	No	Yes	No	Yes	Yes	Yes	Yes	Yes	Yes	Yes	Yes	Yes	23-36	Male		No	No	No	Yes	No	No	No	No	No	No	No	$20,000 - $34,999	No	White
IP Address	100	202	anonymous	EN	Yes	No	Yes	Yes	Yes	No	Yes	Yes	No	Yes	No	Yes	Yes	Yes	No	Yes	Yes	Yes	Yes	Yes	Yes	23-36	Male		Yes	No	No	Yes	No	No	No	No	No	No	No	$50,000 - $74,999	No	White
IP Address	100	171	anonymous	EN	Yes	No	Yes	Yes	Yes	No	Yes	Yes	No	Yes	No	Yes	No	Yes	No	Yes	Yes	Yes	Yes	Yes	Yes	23-36	Female		No	No	No	Yes	No	No	Yes	No	No	No	No	$35,000 - $49,999	No	White
IP Address	100	326	anonymous	EN	Yes	No	Yes	Yes	Yes	No	Yes	Yes	No	Yes	No	Yes	Yes	Yes	Yes	Yes	Yes	Yes	Yes	Yes	Yes	37-51	Male		No	No	No	Yes	No	Yes	Yes	No	No	No	No	$100,000 - $149,999	No	White
IP Address	96	227	anonymous	EN	Yes	Yes	Yes	Yes	Yes	Yes	Yes	Yes	No	Yes	Yes	Yes	Yes	Yes	Yes	Yes	Yes	Yes	Yes	Yes	Yes	23-36	Female		No	No	No	Yes	No	No	No	No	No	No	No	$150,000 or More	No	White
IP Address	100	102	anonymous	EN	Yes	Yes	Yes	Yes	Yes	No	Yes	Yes	No	Yes	No	Yes	Yes	Yes	No	Yes	Yes	No	No	No	Yes	23-36	Female		Yes	Yes	Yes	Yes	No	Yes	Yes	No	No	No	No	Less than $10,000	No	White
IP Address	100	105	anonymous	EN	Yes	Yes	Yes	Yes	Yes	Yes	Yes	Yes	No	Yes	Yes	Yes	Yes	Yes	Yes	Yes	Yes	Yes	Yes	Yes	Yes	23-36	Female		Yes	Yes	No	Yes	No	No	Yes	No	No	No	Yes	$20,000 - $34,999	No	White
IP Address	100	457	anonymous	EN	Yes	Yes	Yes	Yes	Yes	Yes	Yes	Yes	No	No	No	Yes	Yes	Yes	Yes	Yes	Yes	Yes	Yes	Yes	Yes	37-51	Other	47	No	Yes	No	Yes	No	No	Yes	No	No	No	Yes	$35,000 - $49,999	No	White
IP Address	96	113	anonymous	EN	Yes	No	Yes	Yes	Yes	No	Yes	No	No	Yes	No	Yes	No	Yes	No	Yes	No	Yes	No	Yes	No	18-22	Male		No	No	No	Yes	No	No	Yes	No	No	No	No	$20,000 - $34,999	No	White
IP Address	100	285	anonymous	EN	Yes	No	Yes	Yes	Yes	No	Yes	Yes	No	Yes	No	Yes	Yes	Yes	No	Yes	Yes	Yes	No	Yes	Yes	23-36	Female		No	Yes	No	Yes	Yes	Yes	Yes	No	No	No	Yes	$35,000 - $49,999	No	White
IP Address	100	364	anonymous	EN	Yes	No	Yes	Yes	Yes	No	Yes	Yes	No	Yes	No	No	Yes	Yes	Yes	Yes	Yes	Yes	Yes	Yes	Yes	23-36	Female		No	Yes	No	Yes	No	No	No	No	No	Yes	No	$10,000 - $19,999	No	White
IP Address	100	57	anonymous	EN	Yes	Yes	Yes	Yes	Yes	Yes	Yes	Yes	No	Yes	Yes	Yes	Yes	Yes	Yes	Yes	Yes	Yes	Yes	Yes	Yes	23-36	Female		No	Yes	No	Yes	No	No	Yes	No	No	No	No	$35,000 - $49,999	No	White
IP Address	96	508	anonymous	EN	Yes	Yes	Yes	Yes	Yes	Yes	Yes	Yes	No	Yes	Yes	Yes	Yes	Yes	No	Yes	Yes	Yes	Yes	Yes	Yes	23-36	Male		No	No	No	Yes	No	No	No	No	No	No	Yes	$50,000 - $74,999	No	White
IP Address	100	411	anonymous	EN	Yes	No	Yes	Yes	Yes	No	Yes	Yes	No	No	No	No	No	No	No	No	No	Yes	No	Yes	Yes	23-36	Female		No	Yes	No	Yes	Yes	Yes	Yes	No	No	No	No	$20,000 - $34,999	No	White
IP Address	100	1148	anonymous	EN	Yes	Yes	Yes	Yes	Yes	Yes	Yes	Yes	No	Yes	No	Yes	Yes	Yes	No	Yes	Yes	Yes	Yes	Yes	Yes	37-51	Male		Yes	No	Yes	Yes	No	No	Yes	No	No	No	No	$35,000 - $49,999	No	White
IP Address	100	60	anonymous	EN	Yes	Yes	No	Yes	Yes	Yes	No	No	No	Yes	No	Yes	No	Yes	Yes	No	No	Yes	Yes	No	No	37-51	Male		No	No	No	Yes	No	No	No	No	No	No	No	$35,000 - $49,999	No	White
IP Address	100	226	anonymous	EN	No	No	No	No	No	No	No	No	No	No	No	No	No	No	No	No	No	Yes	Yes	Yes	Yes	37-51	Male		No	No	No	Yes	No	No	No	No	No	No	No	$35,000 - $49,999	No	White
IP Address	100	105	anonymous	EN	Yes	Yes	Yes	Yes	Yes	Yes	Yes	Yes	No	Yes	No	Yes	Yes	Yes	No	Yes	Yes	Yes	Yes	Yes	Yes	23-36	Male		No	No	No	Yes	No	No	Yes	No	No	No	No	$100,000 - $149,999	No	White
IP Address	100	215	anonymous	EN	Yes	Yes	Yes	Yes	Yes	Yes	Yes	Yes	No	Yes	Yes	Yes	Yes	Yes	Yes	Yes	Yes	Yes	Yes	Yes	Yes	52-70	Female		Yes	Yes	Yes	Yes	Yes	Yes	Yes	No	No	No	No	$75,000 - $99,999	No	White
IP Address	100	305	anonymous	EN	Yes	Yes	Yes	Yes	Yes	Yes	Yes	Yes	No	Yes	Yes	Yes	Yes	Yes	Yes	Yes	Yes	Yes	Yes	Yes	Yes	37-51	Male		Yes	Yes	Yes	Yes	Yes	Yes	Yes	Yes	Yes	No	No	$10,000 - $19,999	No	White
IP Address	100	436	anonymous	EN	No	No	No	No	No	No	No	No	No	No	No	No	No	No	No	No	No	Yes	No	Yes	Yes	23-36	Female		No	Yes	No	Yes	Yes	No	Yes	No	Yes	No	Yes	Less than $10,000	No	White
IP Address	100	194	anonymous	EN	Yes	Yes	Yes	Yes	Yes	Yes	Yes	Yes	No	Yes	Yes	Yes	Yes	Yes	Yes	Yes	Yes	Yes	No	Yes	Yes	37-51	Female		No	No	No	Yes	No	Yes	No	No	No	No	No	$50,000 - $74,999	No	White
IP Address	100	108	anonymous	EN	Yes	Yes	No	No	Yes	Yes	No	Yes	No	Yes	Yes	Yes	No	Yes	No	Yes	Yes	Yes	Yes	No	No	23-36	Female		No	No	No	Yes	No	No	No	No	No	No	No	$50,000 - $74,999	No	White
IP Address	100	201	anonymous	EN	Yes	Yes	Yes	Yes	No	No	No	No	No	Yes	Yes	Yes	Yes	Yes	Yes	Yes	Yes	No	No	No	No	37-51	Female		No	No	No	Yes	No	Yes	No	No	No	No	Yes	$20,000 - $34,999	No	White
IP Address	100	246	anonymous	EN	Yes	No	Yes	Yes	Yes	No	Yes	Yes	No	No	No	No	No	Yes	Yes	Yes	Yes	Yes	Yes	Yes	Yes	23-36	Male		No	No	No	Yes	No	Yes	No	No	No	No	No	$20,000 - $34,999	No	White
IP Address	100	191	anonymous	EN	Yes	No	Yes	Yes	Yes	No	Yes	No	No	No	No	No	No	Yes	No	No	No	No	No	No	No	37-51	Female		Yes	Yes	Yes	Yes	Yes	Yes	Yes	Yes	No	No	Yes	$20,000 - $34,999	No	White
IP Address	100	239	anonymous	EN	No	No	No	No	No	No	No	No	No	No	No	No	No	Yes	Yes	Yes	Yes	Yes	Yes	Yes	Yes	23-36	Female		No	No	No	Yes	No	No	No	No	No	No	No	$50,000 - $74,999	No	White
IP Address	100	280	anonymous	EN	Yes	No	Yes	Yes	Yes	No	Yes	Yes	No	Yes	No	Yes	Yes	Yes	No	Yes	Yes	Yes	Yes	Yes	Yes	52-70	Female		No	No	No	Yes	No	No	No	No	No	No	Yes	$50,000 - $74,999	No	White
IP Address	100	190	anonymous	EN	Yes	No	Yes	Yes	Yes	No	Yes	Yes	No	Yes	No	Yes	Yes	Yes	No	Yes	Yes	Yes	No	Yes	Yes	23-36	Female		No	Yes	No	Yes	Yes	No	No	No	Yes	No	No	$20,000 - $34,999	No	White
IP Address	96	205	anonymous	EN	No	No	No	Yes	No	No	No	No	No	No	No	No	No	No	No	No	No	No	No	No	No	37-51	Male		Yes	Yes	Yes	Yes	Yes	No	Yes	No	No	No	No	$20,000 - $34,999	No	White
IP Address	100	160	anonymous	EN	Yes	No	Yes	No	No	No	No	No	No	No	No	No	No	Yes	Yes	Yes	Yes	Yes	Yes	Yes	Yes	23-36	Female		No	Yes	Yes	Yes	Yes	Yes	Yes	No	No	No	No	$35,000 - $49,999	No	White
IP Address	100	143	anonymous	EN	Yes	No	Yes	Yes	Yes	No	Yes	Yes	No	Yes	No	Yes	Yes	Yes	No	Yes	Yes	Yes	Yes	Yes	Yes	18-22	Male		No	No	No	Yes	No	Yes	Yes	No	No	No	No	$100,000 - $149,999	No	White
IP Address	100	187	anonymous	EN	Yes	Yes	Yes	Yes	No	No	No	No	No	Yes	Yes	Yes	Yes	Yes	No	Yes	Yes	Yes	Yes	Yes	Yes	37-51	Female		Yes	Yes	Yes	Yes	Yes	Yes	Yes	No	Yes	No	Yes	$50,000 - $74,999	No	White
IP Address	100	85	anonymous	EN	Yes	No	Yes	Yes	Yes	No	Yes	Yes	No	Yes	No	Yes	Yes	Yes	No	Yes	Yes	Yes	No	Yes	Yes	23-36	Female		No	No	No	Yes	No	No	No	No	No	No	No	$20,000 - $34,999	No	White
IP Address	100	170	anonymous	EN	Yes	No	Yes	Yes	Yes	Yes	Yes	Yes	No	Yes	Yes	Yes	Yes	Yes	Yes	Yes	Yes	Yes	Yes	Yes	Yes	37-51	Male		Yes	Yes	Yes	Yes	Yes	Yes	Yes	No	Yes	No	Yes	$20,000 - $34,999	No	White
IP Address	100	110	anonymous	EN	Yes	No	No	Yes	Yes	No	No	Yes	No	Yes	Yes	Yes	No	No	No	Yes	Yes	Yes	Yes	Yes	Yes	23-36	Male		No	No	No	Yes	No	No	No	No	No	No	No	Less than $10,000	No	White
IP Address	100	323	anonymous	EN	Yes	No	Yes	Yes	Yes	No	Yes	Yes	No	No	No	No	No	Yes	Yes	Yes	Yes	Yes	Yes	Yes	Yes	52-70	Female		No	Yes	No	Yes	No	Yes	No	No	No	Yes	Yes	$75,000 - $99,999	No	White
IP Address	100	169	anonymous	EN	Yes	No	Yes	Yes	Yes	No	Yes	No	No	Yes	No	Yes	Yes	Yes	No	Yes	No	Yes	No	Yes	Yes	23-36	Male		Yes	No	Yes	Yes	No	Yes	No	No	Yes	No	No	$35,000 - $49,999	No	White
IP Address	100	241	anonymous	EN	Yes	Yes	Yes	Yes	Yes	Yes	Yes	Yes	No	Yes	Yes	Yes	Yes	Yes	Yes	Yes	Yes	Yes	Yes	Yes	Yes	37-51	Female		No	No	No	Yes	No	No	No	No	No	No	Yes	$20,000 - $34,999	No	White
IP Address	100	267	anonymous	EN	Yes	Yes	Yes	Yes	Yes	Yes	Yes	Yes	No	Yes	Yes	Yes	No	Yes	Yes	Yes	Yes	Yes	Yes	Yes	Yes	37-51	Female		No	Yes	No	Yes	No	Yes	Yes	No	Yes	Yes	Yes	$50,000 - $74,999	No	White
IP Address	100	223	anonymous	EN	Yes	No	Yes	Yes	Yes	No	Yes	Yes	No	No	No	No	No	Yes	No	Yes	Yes	Yes	Yes	Yes	Yes	23-36	Female		Yes	Yes	No	Yes	No	Yes	Yes	No	No	Yes	Yes	$50,000 - $74,999	No	White
IP Address	100	249	anonymous	EN	Yes	No	Yes	Yes	Yes	No	Yes	Yes	No	Yes	No	No	Yes	Yes	No	No	No	Yes	No	No	Yes	52-70	Female		No	Yes	No	Yes	Yes	Yes	Yes	No	Yes	No	Yes	$20,000 - $34,999	No	White
IP Address	100	179	anonymous	EN	Yes	No	Yes	Yes	Yes	No	Yes	Yes	No	No	No	No	No	Yes	Yes	Yes	Yes	Yes	Yes	Yes	Yes	18-22	Male		No	No	No	Yes	No	No	Yes	No	No	No	No	$150,000 or More	No	White
IP Address	100	326	anonymous	EN	Yes	No	Yes	Yes	Yes	No	Yes	Yes	No	No	No	No	No	No	No	No	No	Yes	No	Yes	Yes	52-70	Female		No	Yes	No	Yes	Yes	Yes	Yes	No	No	No	No	$75,000 - $99,999	No	White
IP Address	96	253	anonymous	EN	Yes	No	Yes	Yes	Yes	No	Yes	Yes	No	Yes	No	Yes	Yes	Yes	No	Yes	Yes	Yes	No	Yes	Yes	23-36	Male		No	Yes	No	Yes	Yes	No	No	No	No	No	Yes	$35,000 - $49,999	No	White
IP Address	100	162	anonymous	EN	Yes	No	Yes	Yes	No	No	No	No	No	Yes	No	Yes	Yes	No	No	No	No	No	No	No	No	52-70	Male		No	No	No	Yes	No	Yes	No	No	No	No	Yes	$100,000 - $149,999	No	White
IP Address	100	137	anonymous	EN	Yes	Yes	Yes	Yes	Yes	Yes	Yes	Yes	No	Yes	Yes	Yes	No	Yes	No	Yes	No	Yes	No	Yes	No	23-36	Male		No	No	No	Yes	No	No	No	No	No	No	No	$20,000 - $34,999	No	White
IP Address	96	422	anonymous	EN	No	No	No	No	No	No	No	No	No	No	No	No	No	No	No	No	No	Yes	Yes	Yes	Yes	23-36	Female		No	No	No	Yes	No	Yes	No	No	No	No	No	$10,000 - $19,999	No	White
IP Address	100	205	anonymous	EN	Yes	Yes	Yes	Yes	Yes	Yes	Yes	Yes	No	No	No	No	No	Yes	Yes	Yes	Yes	Yes	Yes	Yes	Yes	52-70	Male		No	No	No	Yes	No	No	No	No	No	No	No	$35,000 - $49,999	No	White
IP Address	100	214	anonymous	EN	Yes	No	Yes	Yes	Yes	No	Yes	Yes	No	Yes	No	Yes	Yes	Yes	Yes	Yes	Yes	Yes	Yes	Yes	Yes	23-36	Male		No	No	No	Yes	No	No	No	No	No	No	Yes	$10,000 - $19,999	No	White
IP Address	100	167	anonymous	EN	Yes	No	Yes	Yes	No	No	No	No	No	No	No	No	No	Yes	Yes	Yes	Yes	Yes	Yes	Yes	Yes	37-51	Male		No	No	No	Yes	No	Yes	Yes	No	No	No	No	$10,000 - $19,999	No	White
IP Address	96	207	anonymous	EN	Yes	No	Yes	Yes	Yes	No	Yes	Yes	No	Yes	No	No	No	Yes	No	No	No	Yes	No	Yes	No	37-51	Female		No	No	No	Yes	No	No	No	No	No	Yes	Yes	$100,000 - $149,999	No	White
IP Address	100	214	anonymous	EN	Yes	Yes	Yes	Yes	Yes	Yes	Yes	Yes	No	Yes	Yes	Yes	Yes	Yes	Yes	Yes	Yes	Yes	Yes	Yes	Yes	23-36	Male		No	No	No	Yes	No	No	No	No	No	No	No	$75,000 - $99,999	No	White
IP Address	100	170	anonymous	EN	Yes	No	Yes	Yes	Yes	No	Yes	Yes	No	Yes	No	Yes	Yes	Yes	No	Yes	Yes	Yes	No	Yes	Yes	52-70	Female		No	No	No	Yes	No	No	No	No	No	No	No	$20,000 - $34,999	No	White
IP Address	100	435	anonymous	EN	Yes	No	Yes	No	Yes	No	Yes	Yes	No	Yes	No	Yes	No	Yes	Yes	Yes	Yes	Yes	Yes	Yes	Yes	23-36	Female		No	Yes	No	Yes	No	No	Yes	No	No	No	Yes	Less than $10,000	No	White
IP Address	100	150	anonymous	EN	Yes	Yes	Yes	Yes	Yes	Yes	Yes	Yes	No	Yes	Yes	Yes	Yes	Yes	Yes	Yes	Yes	Yes	Yes	Yes	Yes	23-36	Female		No	No	No	Yes	No	No	No	No	No	No	Yes	$75,000 - $99,999	No	White
IP Address	100	172	anonymous	EN	Yes	Yes	Yes	Yes	Yes	Yes	Yes	Yes	No	No	No	No	No	Yes	Yes	Yes	Yes	Yes	Yes	Yes	Yes	37-51	Female		Yes	No	No	Yes	No	Yes	No	No	No	No	No	$50,000 - $74,999	No	White
IP Address	100	149	anonymous	EN	Yes	Yes	Yes	Yes	Yes	Yes	Yes	Yes	No	Yes	Yes	Yes	Yes	Yes	Yes	Yes	Yes	Yes	Yes	Yes	Yes	23-36	Female		No	No	No	Yes	No	Yes	Yes	Yes	Yes	Yes	Yes	$100,000 - $149,999	No	White
IP Address	100	146	anonymous	EN	Yes	No	Yes	Yes	Yes	No	No	Yes	No	No	No	No	No	Yes	No	Yes	Yes	Yes	No	Yes	Yes	23-36	Female		No	No	No	Yes	No	Yes	Yes	No	Yes	No	No	$20,000 - $34,999	No	White
IP Address	100	165	anonymous	EN	No	No	No	Yes	No	No	No	No	No	No	No	No	No	Yes	No	Yes	Yes	Yes	Yes	Yes	Yes	23-36	Male		No	No	No	Yes	No	Yes	Yes	No	No	No	No	$10,000 - $19,999	No	White
IP Address	96	174	anonymous	EN	Yes	Yes	Yes	Yes	Yes	Yes	Yes	Yes	No	Yes	Yes	Yes	Yes	Yes	Yes	Yes	Yes	Yes	Yes	Yes	Yes	23-36	Male		No	Yes	No	Yes	Yes	No	No	No	No	No	No	$20,000 - $34,999	No	White
IP Address	100	171	anonymous	EN	Yes	Yes	Yes	Yes	Yes	Yes	Yes	Yes	No	Yes	Yes	Yes	Yes	Yes	Yes	Yes	Yes	Yes	Yes	Yes	Yes	37-51	Female		No	No	No	Yes	No	No	No	No	No	No	No	$100,000 - $149,999	No	White
IP Address	96	5649	anonymous	EN	Yes	No	Yes	Yes	No	No	No	No	No	Yes	Yes	Yes	Yes	Yes	Yes	Yes	Yes	Yes	Yes	Yes	Yes	23-36	Male		No	Yes	No	Yes	No	Yes	Yes	No	No	No	No	$35,000 - $49,999	No	White
IP Address	100	183	anonymous	EN	Yes	Yes	Yes	Yes	Yes	Yes	Yes	Yes	No	Yes	Yes	Yes	Yes	Yes	Yes	Yes	Yes	Yes	Yes	Yes	Yes	37-51	Female		No	No	No	Yes	No	Yes	No	No	No	No	Yes	$50,000 - $74,999	No	White
IP Address	100	185	anonymous	EN	Yes	Yes	Yes	Yes	Yes	Yes	Yes	Yes	No	Yes	Yes	Yes	Yes	Yes	Yes	Yes	Yes	Yes	Yes	Yes	Yes	52-70	Female		No	Yes	No	Yes	Yes	No	No	No	Yes	Yes	Yes	$50,000 - $74,999	No	White
IP Address	100	237	anonymous	EN	Yes	No	Yes	Yes	No	No	No	No	No	No	No	No	No	Yes	Yes	Yes	Yes	Yes	Yes	Yes	Yes	37-51	Male		Yes	Yes	No	Yes	Yes	Yes	Yes	No	No	No	No	$75,000 - $99,999	No	White
IP Address	100	226	anonymous	EN	Yes	No	Yes	No	No	No	No	No	No	No	Yes	Yes	No	Yes	No	Yes	No	Yes	No	Yes	No	37-51	Male		No	No	No	Yes	No	No	No	No	No	No	No	$20,000 - $34,999	No	White
IP Address	96	222	anonymous	EN	Yes	No	Yes	Yes	Yes	No	Yes	Yes	No	Yes	No	Yes	Yes	Yes	Yes	Yes	Yes	Yes	Yes	Yes	Yes	23-36	Female		Yes	Yes	No	Yes	No	Yes	Yes	No	No	No	Yes	$20,000 - $34,999	No	White
IP Address	100	262	anonymous	EN	Yes	Yes	Yes	Yes	Yes	Yes	Yes	Yes	No	Yes	Yes	Yes	Yes	Yes	Yes	Yes	Yes	Yes	Yes	Yes	Yes	23-36	Male		Yes	Yes	Yes	Yes	Yes	Yes	Yes	No	No	No	No	$100,000 - $149,999	No	White
IP Address	100	288	anonymous	EN	Yes	Yes	Yes	Yes	Yes	Yes	Yes	Yes	No	Yes	Yes	Yes	Yes	Yes	Yes	Yes	Yes	Yes	Yes	Yes	Yes	23-36	Male		No	No	No	Yes	No	No	No	No	No	No	No	$35,000 - $49,999	No	White
IP Address	100	260	anonymous	EN	Yes	Yes	Yes	Yes	Yes	Yes	Yes	Yes	No	Yes	Yes	Yes	Yes	Yes	Yes	Yes	Yes	Yes	Yes	Yes	Yes	37-51	Male		No	No	No	Yes	No	Yes	No	No	No	No	No	Less than $10,000	No	White
IP Address	100	179	anonymous	EN	Yes	No	Yes	Yes	Yes	No	Yes	Yes	No	Yes	No	Yes	Yes	Yes	No	Yes	No	Yes	No	Yes	Yes	23-36	Male		Yes	No	Yes	Yes	No	Yes	Yes	No	No	No	No	$35,000 - $49,999	No	White
IP Address	100	149	anonymous	EN	Yes	Yes	Yes	Yes	Yes	Yes	Yes	Yes	No	Yes	No	Yes	Yes	Yes	No	Yes	Yes	Yes	Yes	Yes	Yes	23-36	Male		No	No	No	Yes	No	No	No	No	No	No	No	$20,000 - $34,999	No	White
IP Address	96	289	anonymous	EN	Yes	Yes	Yes	Yes	Yes	Yes	Yes	Yes	No	Yes	Yes	Yes	Yes	Yes	Yes	Yes	Yes	Yes	Yes	Yes	Yes	52-70	Female		No	Yes	No	Yes	Yes	Yes	No	No	Yes	No	No	$100,000 - $149,999	No	White
IP Address	100	260	anonymous	EN	Yes	Yes	Yes	Yes	Yes	Yes	Yes	Yes	No	Yes	No	Yes	Yes	Yes	Yes	Yes	Yes	Yes	Yes	Yes	Yes	52-70	Female		No	No	No	Yes	No	Yes	Yes	No	No	No	Yes	$50,000 - $74,999	No	White
IP Address	100	146	anonymous	EN	Yes	No	Yes	Yes	Yes	No	Yes	Yes	No	Yes	No	Yes	Yes	Yes	No	Yes	Yes	Yes	No	Yes	Yes	23-36	Female		No	No	No	Yes	No	No	Yes	No	No	No	No	$35,000 - $49,999	No	White
IP Address	100	92	anonymous	EN	Yes	Yes	Yes	Yes	Yes	Yes	Yes	Yes	No	Yes	Yes	Yes	Yes	Yes	Yes	Yes	Yes	Yes	Yes	Yes	Yes	18-22	Male		No	No	No	Yes	No	No	No	No	No	No	Yes	$100,000 - $149,999	No	White
IP Address	100	183	anonymous	EN	Yes	Yes	Yes	Yes	Yes	Yes	Yes	Yes	No	Yes	Yes	Yes	Yes	Yes	Yes	Yes	Yes	Yes	Yes	Yes	Yes	23-36	Male		No	No	No	Yes	No	No	No	No	No	No	Yes	$75,000 - $99,999	No	White
IP Address	100	238	anonymous	EN	Yes	No	Yes	Yes	No	No	No	No	No	No	No	No	No	Yes	No	Yes	Yes	Yes	No	Yes	Yes	37-51	Male		No	No	No	Yes	No	No	No	No	No	No	Yes	$150,000 or More	No	White
IP Address	100	142	anonymous	EN	No	No	No	No	No	No	No	No	No	No	No	No	No	No	No	No	No	No	No	No	No	37-51	Male		No	No	No	Yes	No	No	No	No	No	No	Yes	$100,000 - $149,999	No	White
IP Address	100	449	anonymous	EN	Yes	Yes	Yes	Yes	Yes	Yes	Yes	Yes	No	Yes	Yes	Yes	Yes	Yes	Yes	Yes	Yes	Yes	Yes	Yes	Yes	23-36	Female		No	Yes	No	Yes	Yes	No	No	No	No	No	No	$50,000 - $74,999	No	White
IP Address	100	170	anonymous	EN	Yes	Yes	Yes	Yes	Yes	Yes	Yes	Yes	No	Yes	Yes	Yes	No	Yes	Yes	Yes	Yes	Yes	Yes	Yes	Yes	23-36	Male		No	No	No	Yes	No	No	No	No	Yes	No	Yes	$35,000 - $49,999	No	White
IP Address	100	134	anonymous	EN	Yes	No	Yes	Yes	No	No	No	No	No	No	No	No	No	Yes	Yes	Yes	Yes	Yes	Yes	Yes	Yes	23-36	Male		No	No	No	Yes	No	No	No	No	No	No	No	$35,000 - $49,999	No	White
IP Address	100	106	anonymous	EN	Yes	Yes	Yes	Yes	Yes	No	Yes	No	No	Yes	Yes	Yes	Yes	Yes	Yes	Yes	Yes	Yes	Yes	Yes	Yes	23-36	Male		No	Yes	No	Yes	No	Yes	Yes	Yes	No	No	No	$50,000 - $74,999	No	White
IP Address	100	378	anonymous	EN	Yes	No	Yes	Yes	Yes	No	Yes	Yes	No	Yes	No	Yes	Yes	Yes	Yes	Yes	Yes	Yes	Yes	Yes	Yes	23-36	Male		No	No	No	Yes	No	No	No	No	No	No	No	$35,000 - $49,999	No	White
IP Address	100	175	anonymous	EN	Yes	Yes	Yes	Yes	Yes	Yes	Yes	Yes	No	No	No	No	No	No	No	No	No	Yes	Yes	Yes	Yes	23-36	Male		Yes	No	No	Yes	No	Yes	Yes	No	No	Yes	Yes	$50,000 - $74,999	No	White
IP Address	100	227	anonymous	EN	Yes	No	Yes	Yes	Yes	No	Yes	Yes	No	No	No	No	No	No	No	No	No	Yes	Yes	Yes	Yes	52-70	Male		No	Yes	No	Yes	Yes	Yes	Yes	No	No	No	Yes	$50,000 - $74,999	No	White
IP Address	100	107	anonymous	EN	Yes	No	Yes	Yes	Yes	No	Yes	Yes	No	Yes	No	Yes	No	Yes	No	Yes	Yes	Yes	No	Yes	Yes	23-36	Female		No	No	No	Yes	No	No	No	No	No	Yes	Yes	$10,000 - $19,999	No	White
IP Address	100	183	anonymous	EN	No	No	No	No	No	No	No	No	No	No	No	No	No	No	No	No	No	Yes	Yes	Yes	Yes	23-36	Male		No	No	No	Yes	No	No	No	No	Yes	No	No	$50,000 - $74,999	No	White
IP Address	100	328	anonymous	EN	Yes	Yes	Yes	Yes	Yes	Yes	Yes	Yes	No	Yes	Yes	Yes	Yes	Yes	Yes	Yes	Yes	Yes	Yes	Yes	Yes	37-51	Female		No	No	No	Yes	No	No	No	No	No	No	Yes	$50,000 - $74,999	No	White
IP Address	100	198	anonymous	EN	Yes	No	Yes	Yes	Yes	No	Yes	Yes	No	Yes	No	Yes	Yes	Yes	No	Yes	Yes	Yes	No	Yes	Yes	23-36	Female		No	No	No	Yes	No	No	Yes	No	No	No	No	$75,000 - $99,999	No	White
IP Address	100	398	anonymous	EN	Yes	Yes	Yes	Yes	Yes	Yes	Yes	Yes	No	No	No	No	No	Yes	Yes	Yes	Yes	Yes	Yes	Yes	Yes	52-70	Female		No	No	No	Yes	No	Yes	Yes	No	No	No	No	Less than $10,000	No	White
IP Address	100	155	anonymous	EN	Yes	Yes	Yes	Yes	Yes	Yes	Yes	Yes	No	Yes	Yes	Yes	Yes	Yes	No	Yes	Yes	Yes	No	Yes	Yes	23-36	Male		Yes	Yes	Yes	Yes	Yes	Yes	Yes	No	No	No	Yes	$20,000 - $34,999	No	White
IP Address	96	131	anonymous	EN	Yes	Yes	Yes	Yes	Yes	Yes	Yes	Yes	No	Yes	Yes	Yes	Yes	Yes	Yes	Yes	Yes	Yes	Yes	Yes	Yes	23-36	Male		No	No	Yes	Yes	Yes	No	Yes	No	Yes	No	No	$150,000 or More	No	White
IP Address	96	220	anonymous	EN	Yes	Yes	Yes	Yes	Yes	No	Yes	Yes	No	Yes	No	Yes	Yes	Yes	Yes	Yes	Yes	Yes	Yes	Yes	Yes	52-70	Female		No	No	No	Yes	No	Yes	Yes	No	Yes	No	Yes	$100,000 - $149,999	No	White
IP Address	96	162	anonymous	EN	No	No	No	No	No	No	No	No	No	No	No	No	No	No	No	No	No	No	No	No	No	23-36	Female		No	No	No	Yes	No	No	No	No	No	No	No	$35,000 - $49,999	No	White
IP Address	100	143	anonymous	EN	Yes	No	No	Yes	No	No	No	No	No	No	No	No	No	No	No	No	No	No	No	No	No	23-36	Male		No	No	No	Yes	No	No	No	No	No	No	No	$35,000 - $49,999	No	White
IP Address	96	161	anonymous	EN	No	No	No	No	No	No	No	No	No	No	No	No	No	No	No	No	No	No	No	No	No	37-51	Female		No	Yes	No	Yes	Yes	Yes	Yes	No	Yes	No	No	$50,000 - $74,999	No	White
IP Address	96	145	anonymous	EN	Yes	Yes	Yes	Yes	Yes	No	Yes	Yes	No	Yes	No	Yes	Yes	Yes	Yes	Yes	Yes	Yes	Yes	Yes	Yes	37-51	Male		Yes	No	No	Yes	No	No	No	No	No	No	No	$50,000 - $74,999	No	White
IP Address	100	267	anonymous	EN	Yes	No	Yes	No	Yes	No	Yes	No	No	Yes	No	Yes	No	Yes	No	Yes	No	Yes	No	Yes	No	37-51	Male		No	No	No	Yes	No	No	No	No	No	No	No	$75,000 - $99,999	No	White
IP Address	100	259	anonymous	EN	Yes	No	Yes	Yes	Yes	No	Yes	Yes	No	Yes	No	Yes	No	Yes	No	Yes	Yes	Yes	No	Yes	No	23-36	Male		No	Yes	No	Yes	No	Yes	Yes	No	Yes	No	No	$20,000 - $34,999	No	White
IP Address	100	131	anonymous	EN	Yes	No	Yes	Yes	Yes	No	Yes	Yes	No	Yes	No	Yes	Yes	Yes	No	Yes	Yes	Yes	No	Yes	Yes	23-36	Male		No	No	No	Yes	No	No	No	No	Yes	No	No	$50,000 - $74,999	No	White
IP Address	100	139	anonymous	EN	Yes	No	Yes	No	Yes	No	Yes	No	No	Yes	No	Yes	No	Yes	No	Yes	Yes	No	No	No	No	23-36	Female		No	Yes	No	Yes	No	No	Yes	No	No	No	No	$35,000 - $49,999	No	White
IP Address	100	179	anonymous	EN	Yes	No	Yes	Yes	No	No	No	No	No	No	No	No	No	No	No	No	No	No	No	No	No	23-36	Male		No	No	No	Yes	No	Yes	No	No	No	No	No	$75,000 - $99,999	No	White
IP Address	100	160	anonymous	EN	Yes	No	Yes	Yes	No	No	No	No	No	Yes	Yes	Yes	Yes	Yes	Yes	Yes	Yes	Yes	Yes	Yes	Yes	23-36	Male		No	No	No	Yes	No	No	No	No	No	No	No	$35,000 - $49,999	No	White
IP Address	100	84	anonymous	EN	Yes	Yes	Yes	Yes	Yes	Yes	Yes	Yes	No	Yes	Yes	Yes	Yes	Yes	Yes	Yes	Yes	Yes	Yes	Yes	Yes	23-36	Male		No	No	No	Yes	No	No	No	No	No	No	No	$75,000 - $99,999	No	White
IP Address	100	193	anonymous	EN	Yes	No	Yes	Yes	Yes	No	Yes	Yes	No	Yes	No	Yes	Yes	Yes	Yes	Yes	Yes	Yes	Yes	Yes	Yes	37-51	Male		No	Yes	No	Yes	Yes	Yes	Yes	No	Yes	No	Yes	$50,000 - $74,999	No	White
IP Address	100	100	anonymous	EN	No	No	No	No	Yes	No	No	No	No	Yes	No	Yes	No	Yes	Yes	Yes	No	No	Yes	Yes	Yes	23-36	Male		No	No	Yes	Yes	Yes	No	No	No	No	No	Yes	$20,000 - $34,999	No	White
IP Address	100	308	anonymous	EN	No	No	No	Yes	No	No	No	Yes	No	No	No	No	Yes	No	No	No	Yes	No	No	No	No	18-22	Male		No	No	No	Yes	No	No	No	No	No	No	No	$75,000 - $99,999	No	White
IP Address	100	136	anonymous	EN	Yes	No	Yes	Yes	Yes	No	Yes	Yes	No	Yes	No	Yes	Yes	Yes	No	Yes	Yes	Yes	No	Yes	Yes	23-36	Female		No	No	No	Yes	No	Yes	Yes	No	Yes	No	No	$75,000 - $99,999	No	White
IP Address	96	130	anonymous	EN	Yes	No	Yes	Yes	No	No	No	No	No	Yes	No	Yes	No	Yes	Yes	Yes	Yes	Yes	No	Yes	Yes	23-36	Male		No	No	No	Yes	No	No	No	No	No	No	No	$10,000 - $19,999	No	White
IP Address	96	80	anonymous	EN	No	No	No	No	No	No	No	No	No	No	No	No	No	No	No	No	No	No	No	No	No	23-36	Male		No	No	No	Yes	No	No	No	No	No	Yes	No	$75,000 - $99,999	No	White
IP Address	96	234	anonymous	EN	Yes	No	Yes	No	Yes	No	Yes	No	No	Yes	No	Yes	No	No	No	No	No	No	No	No	No	23-36	Female		No	No	No	Yes	No	No	No	No	Yes	No	No	$10,000 - $19,999	No	White
IP Address	100	324	anonymous	EN	Yes	Yes	Yes	Yes	Yes	Yes	Yes	Yes	No	No	No	No	No	No	No	No	No	Yes	Yes	Yes	Yes	37-51	Male		No	No	No	Yes	No	No	No	No	No	No	No	Less than $10,000	No	White
IP Address	100	275	anonymous	EN	Yes	Yes	Yes	Yes	Yes	Yes	Yes	Yes	No	No	No	No	No	Yes	Yes	Yes	Yes	Yes	Yes	Yes	Yes	37-51	Female		No	No	No	Yes	No	Yes	Yes	No	No	No	No	$50,000 - $74,999	No	White
IP Address	96	154	anonymous	EN	Yes	Yes	Yes	Yes	Yes	Yes	Yes	Yes	No	Yes	Yes	Yes	Yes	Yes	Yes	Yes	Yes	No	No	No	No	23-36	Male		Yes	Yes	No	Yes	Yes	Yes	Yes	Yes	No	No	Yes	$20,000 - $34,999	No	White
IP Address	100	243	anonymous	EN	Yes	No	Yes	Yes	Yes	No	Yes	Yes	No	Yes	No	Yes	Yes	Yes	No	Yes	Yes	Yes	No	Yes	Yes	52-70	Female		No	No	No	Yes	No	No	No	No	No	No	No	$50,000 - $74,999	No	White
IP Address	100	105	anonymous	EN	Yes	Yes	Yes	Yes	Yes	Yes	Yes	Yes	No	Yes	No	Yes	Yes	Yes	No	Yes	Yes	Yes	Yes	Yes	Yes	23-36	Male		No	No	No	Yes	No	No	No	No	No	No	No	$50,000 - $74,999	No	White
IP Address	100	197	anonymous	EN	Yes	No	Yes	Yes	No	No	No	No	No	No	No	No	No	No	No	No	No	Yes	No	Yes	Yes	37-51	Female		No	No	No	Yes	No	No	No	No	No	No	No	$50,000 - $74,999	No	White
IP Address	100	1142	anonymous	EN	Yes	Yes	Yes	Yes	Yes	Yes	Yes	Yes	No	Yes	Yes	Yes	Yes	Yes	No	Yes	Yes	Yes	No	Yes	Yes	23-36	Male		No	Yes	No	Yes	Yes	Yes	Yes	No	No	No	Yes	Less than $10,000	No	White
IP Address	100	429	anonymous	EN	Yes	Yes	Yes	Yes	Yes	Yes	Yes	Yes	No	Yes	Yes	Yes	Yes	Yes	Yes	Yes	Yes	Yes	No	Yes	Yes	52-70	Male		No	Yes	No	Yes	Yes	Yes	Yes	No	No	No	No	$50,000 - $74,999	No	White
IP Address	100	376	anonymous	EN	Yes	Yes	Yes	Yes	No	No	No	No	No	Yes	Yes	Yes	Yes	Yes	Yes	Yes	Yes	Yes	Yes	Yes	Yes	23-36	Female		No	No	No	Yes	No	Yes	Yes	No	No	No	No	$50,000 - $74,999	No	White
IP Address	96	147	anonymous	EN	Yes	Yes	Yes	Yes	Yes	Yes	Yes	Yes	No	Yes	Yes	Yes	Yes	Yes	Yes	Yes	Yes	Yes	Yes	Yes	Yes	23-36	Female		No	No	No	Yes	No	No	No	No	No	No	No	$20,000 - $34,999	No	White
IP Address	96	882	anonymous	EN	Yes	Yes	Yes	Yes	Yes	Yes	Yes	No	No	Yes	Yes	Yes	No	Yes	No	Yes	No	Yes	No	Yes	No	23-36	Male		No	No	No	Yes	Yes	No	Yes	No	No	No	No	$50,000 - $74,999	No	White
IP Address	100	166	anonymous	EN	Yes	Yes	Yes	Yes	Yes	Yes	Yes	Yes	No	No	No	No	Yes	Yes	Yes	Yes	Yes	Yes	Yes	Yes	Yes	52-70	Female		No	No	No	Yes	No	No	No	No	No	No	Yes	$75,000 - $99,999	No	White
IP Address	96	186	anonymous	EN	Yes	No	Yes	Yes	No	No	No	No	No	No	No	No	No	Yes	No	Yes	No	Yes	No	Yes	No	37-51	Female		No	No	No	Yes	No	No	No	No	No	No	No	$150,000 or More	No	White
IP Address	100	80	anonymous	EN	Yes	Yes	Yes	Yes	Yes	Yes	Yes	Yes	No	Yes	Yes	Yes	Yes	Yes	Yes	Yes	Yes	Yes	Yes	Yes	Yes	18-22	Female		No	No	No	Yes	No	No	No	No	No	No	No	Less than $10,000	No	White
IP Address	100	217	anonymous	EN	Yes	Yes	Yes	Yes	Yes	Yes	Yes	Yes	No	No	No	No	No	Yes	Yes	Yes	Yes	Yes	Yes	Yes	Yes	52-70	Male		Yes	No	Yes	Yes	No	Yes	Yes	No	No	No	Yes	$50,000 - $74,999	No	White
IP Address	96	192	anonymous	EN	No	No	No	No	No	No	No	No	No	No	No	No	Yes	No	No	No	No	Yes	Yes	Yes	Yes	18-22	Male		No	No	No	Yes	No	No	Yes	No	No	No	No	Less than $10,000	No	White
IP Address	100	335	anonymous	EN	Yes	No	Yes	Yes	Yes	No	Yes	Yes	No	Yes	No	Yes	Yes	Yes	Yes	Yes	Yes	Yes	Yes	Yes	Yes	37-51	Male		Yes	No	Yes	Yes	No	Yes	No	No	No	No	No	$10,000 - $19,999	No	White
IP Address	100	249	anonymous	EN	Yes	Yes	Yes	Yes	No	No	No	No	No	No	No	No	No	No	No	No	No	Yes	Yes	Yes	Yes	23-36	Male		No	No	No	Yes	No	No	Yes	No	No	No	Yes	$35,000 - $49,999	No	White
IP Address	100	343	anonymous	EN	Yes	No	Yes	Yes	Yes	No	Yes	Yes	No	Yes	No	Yes	Yes	Yes	No	Yes	Yes	Yes	No	Yes	Yes	52-70	Female		Yes	Yes	No	Yes	Yes	Yes	Yes	No	No	Yes	Yes	$50,000 - $74,999	No	White
IP Address	100	259	anonymous	EN	Yes	No	Yes	Yes	Yes	No	Yes	Yes	No	Yes	No	Yes	Yes	Yes	No	Yes	Yes	Yes	Yes	Yes	Yes	52-70	Female		No	Yes	No	Yes	Yes	Yes	No	No	No	No	No	Less than $10,000	No	White
IP Address	100	255	anonymous	EN	Yes	No	Yes	Yes	Yes	No	Yes	Yes	No	Yes	No	Yes	Yes	Yes	No	Yes	Yes	Yes	Yes	Yes	Yes	37-51	Male		No	No	No	Yes	No	No	No	No	No	Yes	Yes	$35,000 - $49,999	No	White
IP Address	100	175	anonymous	EN	Yes	No	Yes	Yes	No	No	No	No	No	Yes	No	Yes	Yes	Yes	No	Yes	Yes	Yes	No	Yes	Yes	23-36	Female		No	No	No	Yes	No	No	No	No	No	No	No	$100,000 - $149,999	No	White
IP Address	100	595	anonymous	EN	Yes	No	Yes	Yes	Yes	No	Yes	Yes	No	Yes	No	Yes	Yes	Yes	Yes	Yes	Yes	Yes	Yes	Yes	Yes	23-36	Female		No	Yes	No	Yes	No	No	Yes	No	No	No	Yes	$50,000 - $74,999	No	White
IP Address	100	145	anonymous	EN	Yes	No	Yes	Yes	Yes	No	Yes	Yes	No	Yes	No	Yes	Yes	No	No	No	No	No	No	No	No	37-51	Male		No	Yes	No	Yes	Yes	Yes	No	No	No	No	No	$35,000 - $49,999	No	White
IP Address	100	105	anonymous	EN	Yes	No	Yes	Yes	Yes	No	Yes	Yes	No	Yes	No	Yes	Yes	Yes	Yes	Yes	Yes	Yes	Yes	Yes	Yes	23-36	Female		No	No	No	Yes	No	Yes	Yes	No	No	No	No	$20,000 - $34,999	No	White
IP Address	96	381	anonymous	EN	Yes	No	Yes	Yes	Yes	No	Yes	Yes	No	Yes	No	Yes	Yes	Yes	Yes	Yes	Yes	Yes	No	Yes	Yes	37-51	Female		No	Yes	No	Yes	Yes	Yes	Yes	No	No	No	No	Less than $10,000	No	White
IP Address	100	801	anonymous	EN	Yes	Yes	Yes	Yes	Yes	No	Yes	No	No	Yes	No	Yes	Yes	Yes	No	Yes	Yes	Yes	No	Yes	Yes	52-70	Male		No	No	No	Yes	Yes	Yes	Yes	No	Yes	No	No	$35,000 - $49,999	No	White
IP Address	100	765	anonymous	EN	Yes	No	Yes	Yes	No	No	No	No	No	Yes	No	Yes	Yes	Yes	No	Yes	Yes	Yes	Yes	Yes	Yes	23-36	Female		No	Yes	No	Yes	Yes	No	No	No	No	No	No	$50,000 - $74,999	No	White
IP Address	100	220	anonymous	EN	Yes	Yes	Yes	Yes	Yes	Yes	Yes	Yes	No	Yes	Yes	Yes	Yes	Yes	Yes	Yes	Yes	Yes	Yes	Yes	Yes	37-51	Male		No	No	No	Yes	No	Yes	Yes	No	No	No	Yes	$50,000 - $74,999	No	White
IP Address	96	212	anonymous	EN	Yes	No	Yes	Yes	No	No	No	Yes	No	No	No	No	No	No	No	No	No	No	No	No	No	52-70	Female		No	No	No	Yes	No	No	No	No	No	Yes	No	$50,000 - $74,999	No	White
IP Address	100	104	anonymous	EN	No	No	No	No	No	No	No	No	No	No	No	No	No	Yes	Yes	Yes	Yes	No	No	No	No	23-36	Male		No	No	No	Yes	No	No	No	No	No	No	No	$35,000 - $49,999	No	White
IP Address	100	162	anonymous	EN	Yes	Yes	Yes	Yes	No	No	No	No	No	No	No	No	No	Yes	Yes	Yes	Yes	Yes	Yes	Yes	Yes	23-36	Female		Yes	Yes	No	Yes	No	No	No	No	No	No	No	$35,000 - $49,999	No	White
IP Address	100	252	anonymous	EN	Yes	No	Yes	Yes	Yes	No	Yes	Yes	No	Yes	No	Yes	Yes	Yes	Yes	Yes	Yes	Yes	Yes	Yes	Yes	18-22	Female		No	No	No	Yes	No	Yes	No	No	No	No	No	Less than $10,000	No	White
IP Address	100	387	anonymous	EN	Yes	No	Yes	Yes	Yes	No	No	Yes	No	Yes	No	No	Yes	Yes	No	No	Yes	Yes	No	No	Yes	37-51	Female		No	No	No	Yes	No	Yes	Yes	No	No	Yes	Yes	$10,000 - $19,999	No	White
IP Address	100	137	anonymous	EN	Yes	No	No	Yes	Yes	No	No	Yes	No	No	No	No	No	No	No	No	No	No	No	No	No	23-36	Female		No	Yes	No	Yes	Yes	No	Yes	No	No	Yes	Yes	Less than $10,000	No	White
IP Address	100	181	anonymous	EN	Yes	No	Yes	Yes	Yes	No	Yes	Yes	No	Yes	No	Yes	Yes	Yes	Yes	Yes	Yes	Yes	Yes	Yes	Yes	23-36	Female		No	Yes	No	Yes	Yes	No	No	No	No	No	No	$50,000 - $74,999	No	White
IP Address	100	107	anonymous	EN	No	No	No	Yes	No	No	No	Yes	No	No	No	No	Yes	No	No	No	Yes	No	No	No	Yes	23-36	Female		No	No	No	Yes	No	No	No	No	No	No	No	$50,000 - $74,999	No	White
IP Address	100	75	anonymous	EN	Yes	No	Yes	No	Yes	Yes	Yes	No	No	No	Yes	No	No	Yes	No	Yes	No	Yes	Yes	No	Yes	23-36	Male		No	No	No	Yes	No	No	Yes	No	No	No	No	Less than $10,000	No	White
IP Address	100	194	anonymous	EN	Yes	No	Yes	Yes	Yes	No	Yes	Yes	No	Yes	No	Yes	Yes	Yes	Yes	Yes	Yes	Yes	Yes	Yes	Yes	23-36	Female		No	No	No	Yes	No	No	No	No	Yes	No	No	$75,000 - $99,999	No	White
IP Address	100	293	anonymous	EN	Yes	Yes	Yes	Yes	Yes	Yes	Yes	Yes	No	Yes	Yes	Yes	Yes	Yes	Yes	Yes	Yes	Yes	Yes	Yes	Yes	23-36	Female		No	No	No	Yes	No	Yes	Yes	No	Yes	No	No	$50,000 - $74,999	No	White
IP Address	96	193	anonymous	EN	Yes	Yes	Yes	Yes	Yes	Yes	Yes	Yes	No	Yes	Yes	Yes	Yes	Yes	No	Yes	Yes	Yes	Yes	Yes	Yes	52-70	Male		No	No	No	Yes	No	Yes	Yes	No	No	No	No	$100,000 - $149,999	No	White
IP Address	100	372	anonymous	EN	Yes	No	Yes	Yes	Yes	No	Yes	Yes	No	Yes	No	Yes	Yes	Yes	No	Yes	Yes	Yes	No	Yes	Yes	52-70	Male		No	No	No	Yes	No	No	No	No	No	No	No	$20,000 - $34,999	No	White
IP Address	100	260	anonymous	EN	Yes	No	Yes	Yes	Yes	No	Yes	Yes	No	No	No	No	No	Yes	No	Yes	Yes	Yes	No	Yes	Yes	23-36	Male		No	No	No	Yes	No	No	No	No	No	No	Yes	$35,000 - $49,999	No	White
IP Address	100	129	anonymous	EN	Yes	Yes	Yes	Yes	Yes	Yes	Yes	Yes	No	Yes	Yes	Yes	Yes	Yes	Yes	Yes	Yes	Yes	Yes	Yes	Yes	23-36	Male		No	Yes	No	Yes	Yes	Yes	No	No	No	No	Yes	$75,000 - $99,999	No	White
IP Address	100	129	anonymous	EN	Yes	Yes	Yes	Yes	Yes	Yes	Yes	Yes	No	Yes	Yes	Yes	Yes	Yes	Yes	Yes	Yes	Yes	Yes	Yes	Yes	37-51	Male		No	No	No	Yes	No	No	No	No	No	No	No	$50,000 - $74,999	No	White
IP Address	100	149	anonymous	EN	Yes	No	Yes	Yes	Yes	No	Yes	Yes	No	Yes	No	Yes	Yes	Yes	No	Yes	Yes	Yes	Yes	Yes	Yes	23-36	Female		No	Yes	No	Yes	Yes	No	Yes	No	No	No	No	$75,000 - $99,999	No	White
IP Address	100	136	anonymous	EN	Yes	Yes	Yes	Yes	Yes	Yes	Yes	Yes	No	Yes	Yes	Yes	Yes	Yes	Yes	Yes	Yes	Yes	Yes	Yes	Yes	23-36	Male		No	No	No	Yes	No	No	No	No	No	No	Yes	$50,000 - $74,999	No	White
IP Address	100	156	anonymous	EN	Yes	No	Yes	Yes	No	No	No	No	No	No	No	No	No	No	No	No	No	No	No	No	No	23-36	Female		No	No	No	Yes	No	No	Yes	No	Yes	Yes	Yes	$20,000 - $34,999	No	White
IP Address	100	142	anonymous	EN	Yes	Yes	Yes	Yes	Yes	Yes	Yes	Yes	No	Yes	Yes	Yes	Yes	Yes	Yes	Yes	Yes	Yes	Yes	Yes	Yes	37-51	Female		No	No	No	Yes	No	No	No	No	No	No	Yes	$50,000 - $74,999	No	White
IP Address	100	633	anonymous	EN	No	No	No	Yes	No	No	No	Yes	No	No	No	No	Yes	Yes	No	Yes	Yes	Yes	Yes	Yes	Yes	37-51	Female		No	Yes	No	Yes	Yes	Yes	Yes	Yes	Yes	No	Yes	$20,000 - $34,999	No	White
IP Address	96	390	anonymous	EN	Yes	Yes	Yes	Yes	Yes	Yes	Yes	Yes	No	Yes	Yes	Yes	Yes	Yes	Yes	Yes	Yes	Yes	Yes	Yes	Yes	37-51	Female		No	Yes	No	Yes	Yes	Yes	Yes	No	Yes	No	No	$10,000 - $19,999	No	White
IP Address	100	227	anonymous	EN	Yes	No	Yes	Yes	Yes	No	Yes	Yes	No	Yes	No	Yes	Yes	Yes	No	Yes	No	Yes	No	Yes	No	37-51	Female		No	No	No	Yes	No	No	No	No	No	No	No	$35,000 - $49,999	No	White
IP Address	100	143	anonymous	EN	Yes	No	Yes	Yes	Yes	No	Yes	Yes	No	Yes	No	Yes	Yes	Yes	No	Yes	No	Yes	No	No	No	23-36	Male		No	No	No	Yes	No	No	No	No	No	No	Yes	$50,000 - $74,999	No	White
IP Address	96	361	anonymous	EN	Yes	Yes	Yes	Yes	Yes	Yes	Yes	Yes	No	Yes	Yes	Yes	Yes	Yes	Yes	Yes	Yes	Yes	Yes	Yes	Yes	23-36	Female		No	No	No	Yes	No	No	No	No	No	No	Yes	$35,000 - $49,999	No	White
IP Address	100	129	anonymous	EN	Yes	Yes	Yes	Yes	Yes	Yes	Yes	Yes	No	Yes	Yes	Yes	Yes	Yes	Yes	Yes	Yes	Yes	Yes	Yes	Yes	37-51	Female		No	No	No	Yes	No	No	No	No	No	No	No	$20,000 - $34,999	No	White
IP Address	100	88	anonymous	EN	Yes	Yes	Yes	Yes	No	No	No	No	No	No	No	No	No	Yes	Yes	Yes	Yes	Yes	Yes	Yes	Yes	23-36	Male		No	No	No	Yes	No	No	No	No	Yes	No	Yes	$50,000 - $74,999	No	White
IP Address	96	182	anonymous	EN	Yes	Yes	Yes	Yes	Yes	Yes	Yes	Yes	No	Yes	Yes	Yes	Yes	Yes	Yes	Yes	Yes	Yes	Yes	Yes	Yes	37-51	Male		Yes	No	No	Yes	No	Yes	Yes	No	No	No	No	$10,000 - $19,999	No	White
IP Address	100	351	anonymous	EN	No	No	No	Yes	No	No	No	No	No	No	No	No	No	Yes	Yes	Yes	Yes	Yes	Yes	Yes	Yes	23-36	Male		No	No	No	Yes	No	No	Yes	No	No	No	No	$75,000 - $99,999	No	White
IP Address	96	1469	anonymous	EN	Yes	Yes	Yes	Yes	Yes	No	Yes	Yes	No	Yes	No	Yes	Yes	Yes	No	Yes	Yes	Yes	Yes	Yes	Yes	37-51	Male		Yes	No	Yes	Yes	No	Yes	Yes	No	No	No	Yes	$75,000 - $99,999	No	White
IP Address	100	437	anonymous	EN	Yes	No	Yes	Yes	Yes	No	Yes	Yes	No	No	No	No	No	Yes	Yes	Yes	Yes	Yes	Yes	Yes	Yes	37-51	Female		No	No	No	Yes	No	No	Yes	No	Yes	No	Yes	$35,000 - $49,999	No	White
IP Address	100	129	anonymous	EN	Yes	No	Yes	Yes	No	No	No	No	No	Yes	No	Yes	Yes	Yes	No	Yes	Yes	Yes	Yes	Yes	Yes	23-36	Male		No	No	No	Yes	No	No	No	No	No	No	Yes	$50,000 - $74,999	No	White
IP Address	100	188	anonymous	EN	Yes	No	Yes	No	Yes	No	Yes	No	No	Yes	No	Yes	No	Yes	No	Yes	No	Yes	No	Yes	No	23-36	Male		No	No	No	Yes	No	No	No	No	No	No	No	$75,000 - $99,999	No	White
IP Address	100	124	anonymous	EN	Yes	Yes	Yes	Yes	No	No	No	No	No	Yes	No	Yes	Yes	Yes	Yes	Yes	Yes	Yes	Yes	Yes	Yes	18-22	Female		No	No	No	Yes	No	Yes	Yes	No	No	No	No	$35,000 - $49,999	No	White
IP Address	100	180	anonymous	EN	Yes	Yes	Yes	Yes	Yes	No	Yes	No	No	No	No	No	No	Yes	No	Yes	No	Yes	Yes	Yes	Yes	37-51	Male		No	No	No	Yes	No	No	Yes	No	No	No	No	$35,000 - $49,999	No	White
IP Address	100	173	anonymous	EN	Yes	No	No	Yes	No	No	No	No	No	Yes	Yes	Yes	Yes	Yes	No	No	Yes	Yes	Yes	No	Yes	23-36	Male		No	No	No	Yes	No	No	No	No	Yes	No	No	$50,000 - $74,999	No	White
IP Address	96	164	anonymous	EN	Yes	Yes	Yes	Yes	Yes	Yes	Yes	Yes	No	Yes	Yes	Yes	Yes	Yes	Yes	Yes	Yes	Yes	Yes	Yes	Yes	37-51	Female		Yes	Yes	Yes	Yes	Yes	Yes	Yes	No	No	Yes	Yes	$10,000 - $19,999	No	White
IP Address	100	120	anonymous	EN	Yes	No	Yes	Yes	Yes	No	Yes	Yes	No	Yes	No	Yes	Yes	Yes	No	Yes	Yes	Yes	No	Yes	Yes	37-51	Female		No	No	No	Yes	No	Yes	No	No	No	No	No	$50,000 - $74,999	No	White
IP Address	100	97	anonymous	EN	Yes	No	Yes	Yes	No	Yes	No	No	No	Yes	No	No	No	Yes	No	Yes	Yes	Yes	No	Yes	Yes	23-36	Male		No	No	No	Yes	No	No	No	No	No	No	No	Less than $10,000	No	White
IP Address	100	55	anonymous	EN	Yes	Yes	No	Yes	Yes	Yes	Yes	Yes	No	Yes	Yes	No	Yes	Yes	Yes	Yes	No	No	Yes	Yes	Yes	23-36	Female		No	No	No	Yes	No	No	No	No	No	No	No	$50,000 - $74,999	No	White
IP Address	100	102	anonymous	EN	Yes	Yes	Yes	Yes	Yes	Yes	Yes	Yes	No	Yes	Yes	Yes	Yes	Yes	Yes	Yes	Yes	Yes	Yes	Yes	Yes	37-51	Male		No	No	No	Yes	No	No	No	No	No	No	No	$150,000 or More	No	White
IP Address	96	315	anonymous	EN	Yes	No	Yes	Yes	No	No	No	No	No	No	No	No	No	Yes	No	Yes	Yes	Yes	Yes	Yes	Yes	37-51	Male		No	Yes	No	Yes	Yes	Yes	Yes	No	No	No	Yes	$35,000 - $49,999	No	White
IP Address	100	261	anonymous	EN	Yes	Yes	Yes	Yes	Yes	Yes	Yes	Yes	No	Yes	No	Yes	Yes	Yes	No	Yes	Yes	Yes	No	Yes	Yes	23-36	Male		No	No	No	Yes	No	No	Yes	No	Yes	No	Yes	$75,000 - $99,999	No	White
IP Address	100	266	anonymous	EN	Yes	No	Yes	Yes	No	No	No	No	No	Yes	No	No	No	Yes	No	No	Yes	Yes	Yes	Yes	Yes	23-36	Female		No	Yes	No	Yes	No	No	Yes	No	Yes	Yes	Yes	$50,000 - $74,999	No	White
IP Address	100	97	anonymous	EN	Yes	Yes	Yes	Yes	Yes	Yes	Yes	Yes	No	Yes	Yes	Yes	Yes	Yes	Yes	No	Yes	Yes	Yes	No	Yes	18-22	Male		No	No	No	Yes	No	No	No	No	No	Yes	Yes	$50,000 - $74,999	No	White
IP Address	100	147	anonymous	EN	Yes	Yes	Yes	Yes	Yes	Yes	Yes	Yes	No	Yes	Yes	Yes	Yes	Yes	No	Yes	Yes	Yes	No	Yes	Yes	23-36	Female		No	No	No	Yes	No	No	No	No	No	Yes	Yes	$20,000 - $34,999	No	White
IP Address	96	201	anonymous	EN	Yes	No	Yes	Yes	No	No	Yes	Yes	No	No	No	No	No	Yes	No	Yes	Yes	No	No	No	No	37-51	Female		No	No	No	Yes	No	No	No	No	No	No	No	$75,000 - $99,999	No	White
IP Address	100	394	anonymous	EN	Yes	No	Yes	Yes	Yes	No	No	Yes	No	Yes	No	No	No	No	No	No	No	Yes	Yes	Yes	Yes	37-51	Female		No	Yes	No	Yes	Yes	No	No	No	No	No	Yes	$75,000 - $99,999	No	White
IP Address	100	116	anonymous	EN	Yes	Yes	Yes	Yes	No	No	No	Yes	No	Yes	No	Yes	Yes	Yes	No	Yes	Yes	Yes	No	Yes	Yes	18-22	Male		No	Yes	No	Yes	Yes	Yes	Yes	No	No	No	No	$50,000 - $74,999	No	White
IP Address	96	158	anonymous	EN	Yes	No	Yes	Yes	Yes	No	Yes	Yes	No	No	No	No	No	Yes	No	Yes	Yes	Yes	No	Yes	Yes	23-36	Other	agender	No	No	No	Yes	No	Yes	Yes	No	No	Yes	Yes	$20,000 - $34,999	No	White
IP Address	96	2482	anonymous	EN	Yes	No	Yes	Yes	Yes	No	Yes	Yes	No	Yes	No	Yes	Yes	Yes	No	Yes	No	Yes	No	Yes	Yes	52-70	Female		Yes	Yes	Yes	Yes	Yes	Yes	No	No	No	Yes	Yes	$20,000 - $34,999	No	White
IP Address	100	169	anonymous	EN	Yes	Yes	Yes	Yes	Yes	Yes	Yes	Yes	No	Yes	Yes	Yes	Yes	Yes	No	Yes	Yes	Yes	No	Yes	Yes	23-36	Female		Yes	Yes	No	Yes	Yes	Yes	Yes	No	Yes	No	No	$50,000 - $74,999	No	White
IP Address	100	200	anonymous	EN	Yes	No	Yes	Yes	Yes	No	Yes	Yes	No	Yes	No	Yes	Yes	Yes	No	Yes	Yes	Yes	No	Yes	Yes	23-36	Female		No	No	No	Yes	No	Yes	Yes	No	Yes	No	Yes	$100,000 - $149,999	No	White
IP Address	96	141	anonymous	EN	Yes	No	Yes	Yes	No	No	No	Yes	No	No	No	No	Yes	Yes	No	Yes	Yes	Yes	Yes	Yes	Yes	37-51	Female		Yes	Yes	Yes	Yes	Yes	Yes	Yes	No	No	No	Yes	$50,000 - $74,999	No	White
IP Address	96	140	anonymous	EN	Yes	Yes	Yes	Yes	Yes	Yes	Yes	Yes	No	Yes	Yes	Yes	Yes	Yes	Yes	Yes	Yes	Yes	Yes	Yes	Yes	37-51	Female		No	No	No	Yes	No	No	No	No	No	No	No	$50,000 - $74,999	No	White
IP Address	100	216	anonymous	EN	Yes	No	Yes	Yes	Yes	No	Yes	Yes	No	Yes	No	Yes	Yes	Yes	No	Yes	Yes	Yes	No	Yes	Yes	37-51	Female		No	No	No	Yes	No	No	No	No	No	No	No	$75,000 - $99,999	No	White
IP Address	96	203	anonymous	EN	Yes	Yes	Yes	Yes	Yes	Yes	Yes	Yes	No	No	No	No	No	Yes	Yes	Yes	Yes	Yes	Yes	Yes	Yes	37-51	Male		No	No	No	Yes	No	No	Yes	No	Yes	No	Yes	$100,000 - $149,999	No	White
IP Address	100	293	anonymous	EN	Yes	Yes	Yes	Yes	No	No	No	No	No	Yes	Yes	Yes	Yes	Yes	Yes	Yes	Yes	Yes	Yes	Yes	Yes	37-51	Female		No	Yes	No	Yes	Yes	No	No	No	No	No	No	$50,000 - $74,999	No	White
IP Address	100	202	anonymous	EN	Yes	Yes	Yes	Yes	Yes	Yes	Yes	Yes	No	Yes	No	No	No	Yes	Yes	Yes	Yes	Yes	Yes	Yes	Yes	23-36	Male		No	No	No	Yes	No	No	No	No	No	No	No	$50,000 - $74,999	No	White
IP Address	100	324	anonymous	EN	Yes	Yes	Yes	Yes	Yes	Yes	Yes	Yes	No	Yes	No	Yes	No	Yes	No	Yes	No	Yes	Yes	Yes	Yes	23-36	Female		No	Yes	No	Yes	No	Yes	Yes	No	No	Yes	Yes	$50,000 - $74,999	No	White
IP Address	100	187	anonymous	EN	No	No	No	Yes	No	No	No	No	No	No	No	No	No	Yes	Yes	Yes	Yes	Yes	Yes	Yes	Yes	23-36	Other	Nonbinary	No	No	No	Yes	No	No	No	No	No	No	Yes	Less than $10,000	No	White
IP Address	100	101	anonymous	EN	No	No	No	No	No	No	No	No	No	No	No	No	No	No	No	No	No	No	No	No	No	37-51	Male		No	No	No	Yes	No	Yes	Yes	No	No	No	No	$20,000 - $34,999	No	White
IP Address	100	98	anonymous	EN	Yes	No	Yes	Yes	Yes	No	Yes	Yes	No	Yes	No	Yes	Yes	Yes	No	Yes	Yes	Yes	Yes	Yes	Yes	18-22	Female		No	No	No	Yes	No	No	Yes	No	No	No	Yes	$100,000 - $149,999	No	White
IP Address	96	125	anonymous	EN	Yes	Yes	Yes	Yes	No	No	No	No	No	No	No	No	No	Yes	Yes	Yes	Yes	Yes	Yes	Yes	Yes	23-36	Female		No	Yes	No	Yes	Yes	Yes	Yes	No	Yes	No	No	$75,000 - $99,999	No	White
IP Address	100	294	anonymous	EN	Yes	Yes	Yes	Yes	Yes	Yes	Yes	Yes	No	Yes	Yes	Yes	Yes	Yes	Yes	Yes	Yes	Yes	Yes	Yes	Yes	52-70	Female		No	No	No	Yes	No	No	Yes	No	No	No	No	$35,000 - $49,999	No	White
IP Address	100	970	anonymous	EN	Yes	No	Yes	Yes	Yes	No	Yes	Yes	No	No	No	No	No	No	No	No	No	Yes	Yes	Yes	Yes	52-70	Male		No	Yes	No	Yes	Yes	No	Yes	No	No	Yes	Yes	$50,000 - $74,999	No	White
IP Address	100	240	anonymous	EN	No	No	No	Yes	No	No	No	No	No	No	No	No	No	Yes	Yes	Yes	Yes	Yes	Yes	Yes	Yes	23-36	Male		No	No	No	Yes	No	No	No	No	No	No	No	$75,000 - $99,999	No	White
IP Address	100	327	anonymous	EN	Yes	Yes	Yes	Yes	Yes	Yes	Yes	Yes	No	Yes	Yes	Yes	Yes	Yes	Yes	Yes	Yes	Yes	Yes	Yes	Yes	37-51	Female		No	No	No	Yes	No	Yes	Yes	No	No	No	No	$20,000 - $34,999	No	White
IP Address	100	228	anonymous	EN	Yes	No	Yes	Yes	Yes	No	Yes	Yes	No	Yes	No	Yes	Yes	Yes	Yes	Yes	Yes	Yes	Yes	Yes	Yes	23-36	Female		No	No	No	Yes	No	No	No	No	No	No	Yes	$20,000 - $34,999	No	White
IP Address	100	216	anonymous	EN	Yes	Yes	Yes	Yes	Yes	Yes	Yes	Yes	No	Yes	Yes	Yes	Yes	Yes	Yes	Yes	Yes	Yes	Yes	Yes	Yes	23-36	Female		No	No	No	Yes	No	No	No	No	No	No	No	$35,000 - $49,999	No	White
IP Address	100	197	anonymous	EN	Yes	No	Yes	Yes	Yes	No	Yes	Yes	No	Yes	No	Yes	Yes	Yes	No	Yes	Yes	Yes	Yes	Yes	Yes	23-36	Female		No	Yes	No	Yes	Yes	Yes	Yes	No	No	Yes	Yes	$50,000 - $74,999	No	White
IP Address	100	132	anonymous	EN	No	No	Yes	Yes	No	No	Yes	Yes	No	No	No	No	No	No	No	No	No	Yes	Yes	Yes	Yes	23-36	Male		No	Yes	No	Yes	Yes	Yes	Yes	No	No	No	Yes	$150,000 or More	No	White
IP Address	100	211	anonymous	EN	Yes	Yes	Yes	Yes	Yes	Yes	Yes	Yes	No	Yes	Yes	Yes	Yes	Yes	Yes	Yes	Yes	Yes	Yes	Yes	Yes	23-36	Female		No	No	No	Yes	No	No	No	No	Yes	No	No	$100,000 - $149,999	No	White
IP Address	100	159	anonymous	EN	Yes	No	Yes	Yes	Yes	No	Yes	Yes	No	Yes	No	Yes	Yes	Yes	No	Yes	Yes	Yes	No	Yes	Yes	23-36	Female		No	No	No	Yes	No	Yes	Yes	No	No	No	No	$50,000 - $74,999	No	White
IP Address	100	126	anonymous	EN	Yes	No	Yes	Yes	Yes	No	Yes	Yes	No	Yes	No	Yes	Yes	Yes	No	Yes	Yes	Yes	No	Yes	Yes	52-70	Female		No	Yes	No	Yes	Yes	Yes	Yes	No	Yes	No	Yes	$50,000 - $74,999	No	White
IP Address	96	180	anonymous	EN	Yes	Yes	Yes	Yes	Yes	Yes	Yes	Yes	No	Yes	Yes	Yes	Yes	Yes	Yes	Yes	Yes	Yes	Yes	Yes	Yes	52-70	Female		No	No	No	Yes	No	No	Yes	No	No	Yes	No	$35,000 - $49,999	No	White
IP Address	96	229	anonymous	EN	Yes	Yes	Yes	Yes	Yes	Yes	Yes	Yes	No	Yes	Yes	Yes	Yes	Yes	Yes	Yes	Yes	Yes	Yes	Yes	Yes	23-36	Male		No	Yes	No	Yes	Yes	No	Yes	No	No	No	No	$100,000 - $149,999	No	White
IP Address	100	115	anonymous	EN	Yes	Yes	Yes	Yes	Yes	Yes	Yes	Yes	No	Yes	Yes	Yes	Yes	Yes	Yes	Yes	Yes	Yes	Yes	Yes	Yes	23-36	Female		No	No	No	Yes	No	No	No	No	No	Yes	Yes	$20,000 - $34,999	No	White
IP Address	96	150	anonymous	EN	Yes	No	Yes	Yes	Yes	No	Yes	Yes	No	Yes	No	Yes	Yes	Yes	No	Yes	Yes	Yes	Yes	Yes	Yes	37-51	Female		No	No	No	Yes	No	Yes	Yes	No	No	No	Yes	$50,000 - $74,999	No	White
IP Address	100	202	anonymous	EN	Yes	No	Yes	Yes	Yes	No	Yes	Yes	No	No	No	No	No	No	No	No	No	Yes	No	Yes	Yes	23-36	Female		No	No	No	Yes	No	No	No	No	No	No	No	$20,000 - $34,999	No	White
IP Address	100	263	anonymous	EN	Yes	No	Yes	Yes	Yes	No	Yes	Yes	No	No	No	No	No	Yes	No	Yes	Yes	Yes	No	Yes	Yes	37-51	Female		No	Yes	No	Yes	Yes	No	No	Yes	No	No	No	$20,000 - $34,999	No	White
IP Address	100	303	anonymous	EN	Yes	Yes	Yes	Yes	Yes	Yes	Yes	Yes	No	Yes	Yes	Yes	Yes	Yes	Yes	Yes	Yes	Yes	Yes	Yes	Yes	37-51	Female		No	No	No	Yes	No	No	No	No	No	No	No	$10,000 - $19,999	No	White
IP Address	100	260	anonymous	EN	Yes	Yes	Yes	Yes	Yes	Yes	Yes	Yes	No	Yes	Yes	Yes	Yes	Yes	Yes	Yes	Yes	Yes	Yes	Yes	Yes	23-36	Male		No	No	No	Yes	No	No	No	No	No	No	No	$50,000 - $74,999	No	White
IP Address	96	195	anonymous	EN	Yes	No	Yes	Yes	Yes	No	Yes	Yes	No	Yes	No	Yes	Yes	Yes	No	Yes	Yes	Yes	No	Yes	Yes	37-51	Male		No	No	No	Yes	No	No	No	No	No	No	Yes	$100,000 - $149,999	No	White
IP Address	100	363	anonymous	EN	Yes	Yes	Yes	Yes	Yes	Yes	Yes	Yes	No	Yes	Yes	Yes	Yes	Yes	Yes	Yes	Yes	Yes	Yes	Yes	Yes	52-70	Male		No	No	No	Yes	No	Yes	Yes	No	No	No	Yes	$50,000 - $74,999	No	White
IP Address	100	61	anonymous	EN	Yes	Yes	Yes	Yes	Yes	Yes	Yes	Yes	No	Yes	Yes	Yes	Yes	Yes	Yes	No	Yes	Yes	Yes	Yes	No	23-36	Male		No	No	No	Yes	No	No	No	No	No	No	No	$50,000 - $74,999	No	White
IP Address	100	687	anonymous	EN	Yes	No	Yes	Yes	Yes	No	Yes	Yes	No	Yes	No	Yes	Yes	Yes	Yes	Yes	Yes	Yes	Yes	Yes	Yes	23-36	Female		No	No	No	Yes	No	No	No	No	Yes	No	No	$20,000 - $34,999	No	White
IP Address	100	386	anonymous	EN	Yes	No	No	Yes	Yes	No	No	No	No	Yes	No	No	No	Yes	Yes	Yes	Yes	Yes	Yes	Yes	Yes	23-36	Female		No	Yes	No	Yes	Yes	No	No	No	No	No	No	$10,000 - $19,999	No	White
IP Address	96	221	anonymous	EN	Yes	No	No	Yes	No	No	No	No	No	Yes	No	No	Yes	Yes	No	Yes	Yes	Yes	Yes	Yes	Yes	52-70	Female		No	No	No	Yes	No	Yes	No	No	No	No	Yes	$150,000 or More	No	White
IP Address	100	127	anonymous	EN	Yes	No	Yes	Yes	Yes	No	Yes	Yes	No	Yes	No	Yes	Yes	Yes	Yes	Yes	Yes	Yes	Yes	Yes	Yes	23-36	Female		No	No	No	Yes	No	No	Yes	No	No	No	Yes	$20,000 - $34,999	No	White
IP Address	100	289	anonymous	EN	Yes	Yes	Yes	Yes	Yes	Yes	Yes	Yes	No	Yes	Yes	Yes	Yes	Yes	Yes	Yes	Yes	Yes	Yes	Yes	Yes	52-70	Male		No	No	No	Yes	No	Yes	Yes	No	No	No	Yes	$35,000 - $49,999	No	White
IP Address	100	214	anonymous	EN	Yes	No	Yes	Yes	No	No	Yes	Yes	No	Yes	No	Yes	Yes	Yes	No	Yes	No	Yes	Yes	Yes	Yes	23-36	Female		No	No	No	Yes	No	Yes	Yes	No	No	No	Yes	$75,000 - $99,999	No	White
IP Address	100	350	anonymous	EN	Yes	No	Yes	Yes	Yes	No	Yes	Yes	No	Yes	No	Yes	Yes	Yes	No	Yes	Yes	Yes	No	Yes	Yes	52-70	Female		No	No	No	Yes	No	No	No	No	Yes	No	Yes	$75,000 - $99,999	No	White
IP Address	100	150	anonymous	EN	Yes	Yes	Yes	Yes	Yes	Yes	Yes	Yes	No	Yes	Yes	Yes	Yes	Yes	Yes	Yes	Yes	Yes	Yes	Yes	Yes	18-22	Female		No	No	No	Yes	No	No	Yes	No	No	No	No	$75,000 - $99,999	No	White
IP Address	100	443	anonymous	EN	Yes	No	Yes	Yes	Yes	No	Yes	Yes	No	Yes	No	Yes	Yes	Yes	No	Yes	Yes	Yes	No	No	Yes	23-36	Female		No	Yes	No	Yes	No	Yes	Yes	No	No	No	Yes	$20,000 - $34,999	No	White
IP Address	96	199	anonymous	EN	Yes	Yes	Yes	Yes	Yes	Yes	Yes	Yes	No	Yes	Yes	Yes	Yes	Yes	Yes	Yes	Yes	Yes	Yes	Yes	Yes	37-51	Female		No	No	No	Yes	No	Yes	Yes	No	No	No	No	$50,000 - $74,999	No	White
IP Address	100	985	anonymous	EN	Yes	No	Yes	Yes	No	No	No	No	No	Yes	No	Yes	No	Yes	No	Yes	No	Yes	No	Yes	No	23-36	Male		No	No	No	Yes	No	No	No	No	No	No	No	$75,000 - $99,999	No	White
IP Address	100	4776	anonymous	EN	Yes	No	Yes	Yes	Yes	No	Yes	Yes	No	No	No	No	No	Yes	No	Yes	Yes	Yes	No	Yes	Yes	52-70	Male		Yes	Yes	Yes	Yes	Yes	Yes	Yes	No	No	No	No	$50,000 - $74,999	No	White
IP Address	100	231	anonymous	EN	Yes	No	Yes	Yes	Yes	No	Yes	Yes	No	Yes	No	Yes	Yes	Yes	Yes	Yes	Yes	Yes	Yes	Yes	Yes	23-36	Female		Yes	No	Yes	Yes	No	Yes	Yes	No	No	Yes	No	$20,000 - $34,999	No	White
IP Address	100	137	anonymous	EN	No	No	No	Yes	Yes	Yes	Yes	Yes	No	No	No	No	Yes	Yes	Yes	Yes	Yes	Yes	Yes	Yes	Yes	23-36	Male		Yes	Yes	Yes	Yes	Yes	No	No	No	No	No	No	$10,000 - $19,999	No	White
IP Address	100	306	anonymous	EN	Yes	No	Yes	Yes	Yes	No	Yes	Yes	No	Yes	No	Yes	Yes	Yes	No	Yes	Yes	Yes	No	Yes	Yes	23-36	Male		Yes	No	Yes	Yes	No	Yes	No	No	No	No	No	$20,000 - $34,999	No	White
IP Address	100	233	anonymous	EN	Yes	Yes	Yes	Yes	Yes	No	Yes	Yes	No	Yes	No	Yes	Yes	Yes	Yes	Yes	Yes	Yes	Yes	Yes	Yes	37-51	Female		No	No	No	Yes	No	No	No	No	Yes	No	No	$35,000 - $49,999	No	White
IP Address	100	185	anonymous	EN	Yes	No	Yes	Yes	Yes	No	Yes	Yes	No	Yes	No	Yes	Yes	Yes	No	Yes	Yes	Yes	No	Yes	Yes	23-36	Female		Yes	Yes	No	Yes	Yes	Yes	No	No	No	No	No	$10,000 - $19,999	No	White
IP Address	100	97	anonymous	EN	Yes	Yes	Yes	Yes	Yes	No	No	No	No	Yes	No	Yes	Yes	Yes	No	Yes	Yes	Yes	No	Yes	Yes	18-22	Female		No	Yes	No	Yes	No	No	No	No	No	Yes	Yes	$20,000 - $34,999	No	White
IP Address	100	323	anonymous	EN	Yes	Yes	Yes	Yes	No	No	No	No	No	Yes	Yes	Yes	Yes	Yes	Yes	Yes	Yes	Yes	Yes	Yes	Yes	52-70	Female		No	No	No	Yes	No	No	No	No	No	No	Yes	$100,000 - $149,999	No	White
IP Address	100	205	anonymous	EN	No	No	No	No	No	No	No	No	No	No	No	No	No	Yes	Yes	Yes	Yes	Yes	Yes	Yes	Yes	52-70	Female		No	No	No	Yes	No	No	No	Yes	No	No	Yes	$20,000 - $34,999	No	White
IP Address	100	228	anonymous	EN	Yes	No	Yes	Yes	Yes	No	No	Yes	No	No	No	No	No	No	No	No	No	Yes	Yes	Yes	Yes	52-70	Male		No	No	No	Yes	No	Yes	Yes	No	No	No	Yes	$10,000 - $19,999	No	White
IP Address	100	187	anonymous	EN	No	No	No	Yes	No	No	No	Yes	No	No	No	No	Yes	Yes	Yes	Yes	Yes	Yes	Yes	Yes	Yes	23-36	Female		No	No	No	Yes	No	No	Yes	No	Yes	No	Yes	$50,000 - $74,999	No	White
IP Address	100	175	anonymous	EN	Yes	No	Yes	Yes	Yes	No	Yes	Yes	No	Yes	No	Yes	Yes	Yes	No	Yes	Yes	Yes	Yes	Yes	Yes	23-36	Male		No	No	No	Yes	No	No	No	No	No	No	Yes	$75,000 - $99,999	No	White
IP Address	100	125	anonymous	EN	Yes	No	Yes	Yes	Yes	No	Yes	Yes	No	Yes	No	Yes	Yes	Yes	No	Yes	No	Yes	No	Yes	Yes	23-36	Female		No	Yes	No	Yes	No	No	No	No	Yes	Yes	Yes	$20,000 - $34,999	No	White
IP Address	100	243	anonymous	EN	Yes	No	Yes	Yes	Yes	No	Yes	Yes	No	Yes	No	Yes	Yes	Yes	Yes	Yes	Yes	Yes	Yes	Yes	Yes	37-51	Male		No	No	No	Yes	No	No	No	No	No	No	No	$35,000 - $49,999	No	White
IP Address	100	216	anonymous	EN	Yes	No	Yes	Yes	Yes	No	Yes	Yes	No	Yes	No	Yes	Yes	Yes	No	Yes	Yes	Yes	No	Yes	Yes	37-51	Female		No	No	No	Yes	No	No	No	No	No	Yes	Yes	$20,000 - $34,999	No	White
IP Address	100	115	anonymous	EN	Yes	No	Yes	Yes	Yes	No	Yes	Yes	No	No	No	No	No	Yes	Yes	Yes	Yes	Yes	Yes	Yes	Yes	23-36	Female		No	No	No	Yes	No	No	Yes	No	No	Yes	No	$50,000 - $74,999	No	White
IP Address	100	185	anonymous	EN	Yes	Yes	Yes	Yes	Yes	Yes	Yes	Yes	No	Yes	Yes	Yes	Yes	Yes	Yes	Yes	Yes	Yes	Yes	Yes	Yes	23-36	Female		No	Yes	No	Yes	Yes	No	Yes	No	No	No	Yes	$35,000 - $49,999	No	White
IP Address	100	169	anonymous	EN	Yes	Yes	Yes	Yes	Yes	Yes	Yes	Yes	No	Yes	Yes	Yes	Yes	Yes	Yes	Yes	Yes	Yes	Yes	Yes	Yes	23-36	Male		No	No	No	Yes	No	No	Yes	No	No	No	No	$50,000 - $74,999	No	White
IP Address	100	250	anonymous	EN	Yes	Yes	Yes	Yes	Yes	No	Yes	Yes	No	Yes	No	Yes	Yes	Yes	No	Yes	Yes	Yes	No	Yes	Yes	23-36	Female		No	Yes	No	Yes	No	Yes	Yes	No	No	No	No	$35,000 - $49,999	No	White
IP Address	100	202	anonymous	EN	Yes	No	Yes	Yes	Yes	No	Yes	Yes	No	No	No	No	No	Yes	Yes	Yes	Yes	Yes	Yes	Yes	Yes	23-36	Female		No	No	No	Yes	No	Yes	Yes	No	No	Yes	Yes	Less than $10,000	No	White
IP Address	100	127	anonymous	EN	Yes	Yes	Yes	Yes	Yes	Yes	Yes	No	No	Yes	Yes	Yes	Yes	Yes	Yes	Yes	Yes	Yes	Yes	Yes	Yes	23-36	Female		No	Yes	No	Yes	No	No	Yes	No	No	No	No	$20,000 - $34,999	No	White
IP Address	100	143	anonymous	EN	Yes	Yes	Yes	Yes	Yes	Yes	Yes	Yes	No	Yes	Yes	Yes	Yes	Yes	Yes	Yes	Yes	Yes	Yes	Yes	Yes	37-51	Female		No	No	No	Yes	No	No	No	No	No	No	No	$150,000 or More	No	White
IP Address	100	111	anonymous	EN	No	No	No	No	No	No	No	No	No	No	No	No	No	No	No	No	No	No	No	No	No	23-36	Female		No	No	No	Yes	No	No	No	No	No	No	Yes	$50,000 - $74,999	No	White
IP Address	100	189	anonymous	EN	Yes	No	No	Yes	Yes	No	No	Yes	No	Yes	No	No	Yes	Yes	No	No	Yes	Yes	No	No	Yes	37-51	Female		No	No	No	Yes	No	No	No	No	No	No	No	$50,000 - $74,999	No	White
IP Address	96	361	anonymous	EN	Yes	Yes	Yes	Yes	No	No	No	No	No	Yes	Yes	Yes	Yes	No	No	No	No	Yes	Yes	Yes	Yes	52-70	Male		No	No	No	Yes	No	Yes	Yes	No	No	No	No	$75,000 - $99,999	No	White
IP Address	100	452	anonymous	EN	Yes	Yes	Yes	Yes	No	No	No	No	No	No	No	No	No	No	No	No	No	Yes	Yes	Yes	Yes	52-70	Male		No	No	No	Yes	No	Yes	Yes	No	No	No	Yes	$35,000 - $49,999	No	White
IP Address	100	171	anonymous	EN	Yes	Yes	Yes	Yes	Yes	Yes	Yes	Yes	No	No	No	No	No	Yes	Yes	Yes	Yes	Yes	Yes	Yes	Yes	23-36	Female		No	No	No	Yes	No	No	Yes	Yes	Yes	No	No	$100,000 - $149,999	No	White
IP Address	96	166	anonymous	EN	Yes	Yes	Yes	Yes	Yes	Yes	Yes	Yes	No	Yes	Yes	Yes	Yes	Yes	Yes	Yes	Yes	Yes	Yes	Yes	Yes	52-70	Female		No	No	No	Yes	No	No	No	No	No	No	No	$10,000 - $19,999	No	White
IP Address	100	148	anonymous	EN	Yes	No	Yes	Yes	No	No	No	No	No	Yes	No	Yes	Yes	Yes	Yes	Yes	Yes	Yes	Yes	Yes	Yes	23-36	Male		No	No	No	Yes	No	Yes	No	No	No	No	No	$100,000 - $149,999	No	White
IP Address	100	139	anonymous	EN	Yes	Yes	Yes	Yes	Yes	Yes	Yes	Yes	No	Yes	Yes	Yes	Yes	Yes	Yes	Yes	Yes	Yes	Yes	Yes	Yes	23-36	Male		No	No	No	Yes	No	No	No	No	No	No	No	$50,000 - $74,999	No	White
IP Address	100	329	anonymous	EN	Yes	Yes	Yes	Yes	Yes	Yes	Yes	Yes	No	Yes	Yes	Yes	Yes	Yes	Yes	Yes	Yes	Yes	Yes	Yes	Yes	52-70	Male		No	No	No	Yes	No	Yes	Yes	No	Yes	No	No	$20,000 - $34,999	No	White
IP Address	100	310	anonymous	EN	Yes	No	Yes	Yes	Yes	No	Yes	Yes	No	Yes	No	Yes	Yes	Yes	No	No	Yes	Yes	Yes	Yes	Yes	23-36	Female		No	No	No	Yes	No	Yes	No	No	No	No	No	$20,000 - $34,999	No	White
IP Address	100	165	anonymous	EN	Yes	No	Yes	Yes	No	No	No	No	No	Yes	No	Yes	No	Yes	No	Yes	No	No	No	No	No	37-51	Female		No	Yes	No	Yes	Yes	No	Yes	No	No	Yes	Yes	$50,000 - $74,999	No	White
IP Address	100	237	anonymous	EN	Yes	No	Yes	Yes	Yes	No	Yes	Yes	No	Yes	No	Yes	Yes	No	No	No	No	Yes	No	Yes	Yes	52-70	Male		Yes	Yes	Yes	Yes	Yes	Yes	Yes	No	Yes	No	No	Less than $10,000	No	White
IP Address	100	393	anonymous	EN	Yes	No	Yes	Yes	Yes	No	Yes	Yes	No	Yes	No	No	No	Yes	No	No	Yes	Yes	Yes	Yes	Yes	52-70	Female		No	No	No	Yes	Yes	Yes	Yes	No	No	Yes	Yes	$35,000 - $49,999	No	White
IP Address	100	419	anonymous	EN	Yes	Yes	Yes	Yes	Yes	Yes	Yes	Yes	No	Yes	No	Yes	Yes	Yes	Yes	Yes	Yes	Yes	Yes	Yes	Yes	37-51	Female		No	No	No	Yes	No	Yes	Yes	No	No	No	No	$20,000 - $34,999	No	White
IP Address	100	213	anonymous	EN	Yes	No	Yes	Yes	Yes	No	Yes	Yes	No	Yes	No	Yes	Yes	Yes	No	Yes	No	Yes	No	Yes	No	52-70	Female		No	No	No	Yes	No	Yes	Yes	No	No	No	No	$50,000 - $74,999	No	White
IP Address	100	173	anonymous	EN	Yes	No	Yes	Yes	Yes	No	Yes	Yes	No	No	No	No	No	Yes	No	Yes	Yes	Yes	Yes	Yes	Yes	18-22	Female		No	No	No	Yes	No	No	No	No	No	No	Yes	$50,000 - $74,999	No	White
IP Address	100	271	anonymous	EN	Yes	No	No	Yes	Yes	Yes	Yes	No	No	No	No	No	No	Yes	Yes	Yes	No	Yes	Yes	Yes	No	23-36	Female		No	No	No	Yes	No	No	Yes	No	Yes	No	No	$150,000 or More	No	White
IP Address	100	158	anonymous	EN	Yes	No	Yes	Yes	Yes	No	Yes	Yes	No	Yes	Yes	Yes	Yes	Yes	No	Yes	Yes	Yes	Yes	Yes	Yes	23-36	Female		No	No	No	Yes	No	No	Yes	No	No	No	Yes	$20,000 - $34,999	No	White
IP Address	100	127	anonymous	EN	No	No	No	No	No	No	No	Yes	No	No	No	No	No	No	No	No	No	Yes	Yes	Yes	Yes	23-36	Male		No	No	No	Yes	No	Yes	Yes	No	No	No	Yes	$50,000 - $74,999	No	White
IP Address	100	162	anonymous	EN	Yes	Yes	Yes	Yes	Yes	Yes	Yes	Yes	No	Yes	Yes	Yes	Yes	Yes	Yes	Yes	Yes	Yes	Yes	Yes	Yes	23-36	Male		No	No	No	Yes	No	Yes	Yes	No	No	No	Yes	$35,000 - $49,999	No	White
IP Address	100	352	anonymous	EN	Yes	No	Yes	Yes	No	No	No	No	No	Yes	No	Yes	Yes	Yes	No	Yes	Yes	Yes	No	Yes	Yes	23-36	Female		No	Yes	No	Yes	Yes	No	No	No	Yes	No	No	$50,000 - $74,999	No	White
IP Address	100	316	anonymous	EN	Yes	Yes	Yes	Yes	Yes	Yes	Yes	Yes	No	Yes	Yes	Yes	Yes	Yes	Yes	Yes	Yes	No	No	No	No	71-88	Male		No	No	No	Yes	No	No	No	No	No	No	No	$20,000 - $34,999	No	White
IP Address	100	293	anonymous	EN	Yes	No	Yes	Yes	Yes	No	Yes	Yes	No	Yes	No	Yes	Yes	Yes	Yes	Yes	Yes	Yes	Yes	Yes	Yes	37-51	Female		No	No	No	Yes	No	Yes	No	No	No	No	Yes	$20,000 - $34,999	No	White
IP Address	100	302	anonymous	EN	No	No	No	No	No	No	No	No	No	No	No	No	No	Yes	Yes	Yes	No	Yes	Yes	Yes	No	23-36	Male		No	No	No	Yes	No	Yes	No	No	No	No	No	$75,000 - $99,999	No	White
IP Address	100	199	anonymous	EN	Yes	Yes	Yes	Yes	Yes	Yes	Yes	Yes	No	Yes	Yes	Yes	No	No	Yes	Yes	No	Yes	Yes	Yes	Yes	37-51	Male		No	Yes	No	Yes	Yes	No	No	No	No	No	No	$50,000 - $74,999	No	White
IP Address	100	169	anonymous	EN	Yes	Yes	Yes	Yes	Yes	Yes	Yes	Yes	No	Yes	Yes	Yes	Yes	Yes	Yes	Yes	Yes	Yes	Yes	Yes	Yes	23-36	Female		No	Yes	No	Yes	No	Yes	Yes	No	Yes	No	Yes	$75,000 - $99,999	No	White
IP Address	100	159	anonymous	EN	Yes	No	Yes	Yes	Yes	No	Yes	Yes	No	Yes	No	Yes	Yes	Yes	No	Yes	Yes	No	No	Yes	Yes	23-36	Male		No	No	No	Yes	No	Yes	Yes	No	No	No	No	$20,000 - $34,999	No	White
IP Address	100	261	anonymous	EN	Yes	No	Yes	Yes	Yes	No	Yes	Yes	No	Yes	No	Yes	Yes	Yes	No	Yes	Yes	Yes	No	Yes	Yes	37-51	Male		No	No	No	Yes	No	No	No	No	No	No	No	$35,000 - $49,999	No	White
IP Address	100	168	anonymous	EN	Yes	No	Yes	Yes	Yes	No	Yes	Yes	No	Yes	No	Yes	Yes	Yes	No	Yes	Yes	Yes	No	Yes	Yes	23-36	Female		No	Yes	No	Yes	Yes	Yes	Yes	Yes	Yes	No	Yes	$10,000 - $19,999	No	White
IP Address	100	369	anonymous	EN	Yes	No	Yes	Yes	Yes	No	Yes	Yes	No	Yes	No	Yes	Yes	Yes	No	Yes	Yes	Yes	Yes	Yes	Yes	23-36	Female		No	No	No	Yes	No	Yes	Yes	No	No	No	No	$50,000 - $74,999	No	White
IP Address	100	188	anonymous	EN	Yes	Yes	Yes	Yes	Yes	Yes	Yes	Yes	No	Yes	Yes	Yes	Yes	Yes	No	Yes	Yes	Yes	No	Yes	Yes	23-36	Male		No	No	No	Yes	No	No	Yes	No	No	No	Yes	$20,000 - $34,999	No	White
IP Address	100	280	anonymous	EN	Yes	Yes	Yes	Yes	Yes	No	Yes	Yes	No	Yes	No	Yes	Yes	Yes	No	Yes	Yes	Yes	No	Yes	Yes	23-36	Male		No	No	No	Yes	No	No	Yes	No	No	No	No	Less than $10,000	No	White
IP Address	100	283	anonymous	EN	Yes	Yes	Yes	Yes	No	No	No	No	No	Yes	Yes	Yes	Yes	Yes	Yes	Yes	Yes	Yes	Yes	Yes	Yes	23-36	Female		No	Yes	No	Yes	Yes	No	Yes	No	No	No	Yes	$50,000 - $74,999	No	White
IP Address	100	220	anonymous	EN	Yes	Yes	Yes	Yes	Yes	No	Yes	Yes	No	Yes	Yes	Yes	Yes	Yes	No	Yes	Yes	Yes	No	Yes	No	23-36	Male		No	No	No	Yes	No	No	No	No	No	Yes	Yes	$10,000 - $19,999	No	White
IP Address	100	156	anonymous	EN	Yes	Yes	Yes	Yes	Yes	Yes	Yes	Yes	No	Yes	Yes	Yes	Yes	Yes	Yes	Yes	Yes	Yes	Yes	Yes	Yes	23-36	Female		No	Yes	No	Yes	Yes	Yes	Yes	No	No	No	Yes	$20,000 - $34,999	No	White
IP Address	100	105	anonymous	EN	Yes	Yes	Yes	Yes	No	No	No	No	No	Yes	Yes	Yes	Yes	Yes	Yes	Yes	Yes	Yes	Yes	Yes	Yes	23-36	Female		No	No	No	Yes	No	No	No	No	No	Yes	Yes	$50,000 - $74,999	No	White
IP Address	100	238	anonymous	EN	Yes	No	Yes	Yes	Yes	No	Yes	Yes	No	Yes	No	Yes	Yes	Yes	Yes	Yes	Yes	Yes	Yes	Yes	Yes	52-70	Female		No	No	No	Yes	No	No	No	No	Yes	No	No	$20,000 - $34,999	No	White
IP Address	100	223	anonymous	EN	Yes	Yes	Yes	Yes	Yes	Yes	Yes	Yes	No	Yes	Yes	Yes	Yes	Yes	Yes	Yes	Yes	Yes	Yes	Yes	Yes	23-36	Female		No	No	No	Yes	No	No	No	No	No	No	Yes	$20,000 - $34,999	No	White
IP Address	100	330	anonymous	EN	Yes	No	Yes	Yes	Yes	No	Yes	Yes	No	Yes	No	Yes	Yes	Yes	No	Yes	Yes	Yes	Yes	Yes	Yes	37-51	Male		Yes	Yes	No	Yes	Yes	Yes	Yes	No	No	No	No	$10,000 - $19,999	No	White
IP Address	100	122	anonymous	EN	Yes	Yes	Yes	Yes	No	No	No	Yes	No	Yes	No	Yes	Yes	Yes	Yes	Yes	Yes	Yes	Yes	Yes	Yes	23-36	Male		Yes	Yes	Yes	Yes	Yes	Yes	Yes	Yes	Yes	Yes	Yes	$75,000 - $99,999	No	White
IP Address	100	262	anonymous	EN	Yes	Yes	Yes	Yes	Yes	Yes	Yes	Yes	No	Yes	Yes	Yes	Yes	Yes	Yes	Yes	Yes	Yes	Yes	Yes	Yes	23-36	Male		No	No	No	Yes	No	No	Yes	No	Yes	No	Yes	$75,000 - $99,999	No	White
IP Address	100	163	anonymous	EN	Yes	No	Yes	Yes	Yes	No	Yes	Yes	No	Yes	No	Yes	Yes	Yes	No	Yes	Yes	Yes	No	Yes	Yes	23-36	Female		No	No	No	Yes	No	Yes	Yes	No	No	No	No	$75,000 - $99,999	No	White
IP Address	100	198	anonymous	EN	Yes	Yes	Yes	Yes	Yes	No	Yes	Yes	No	Yes	No	Yes	Yes	Yes	No	Yes	Yes	Yes	Yes	Yes	Yes	23-36	Female		Yes	Yes	Yes	Yes	Yes	No	No	No	No	No	No	$35,000 - $49,999	No	White
IP Address	100	221	anonymous	EN	Yes	No	Yes	Yes	Yes	No	Yes	Yes	No	No	No	No	No	No	No	No	No	Yes	No	Yes	Yes	37-51	Male		No	No	No	Yes	No	No	Yes	No	Yes	No	No	$75,000 - $99,999	No	White
IP Address	96	211	anonymous	EN	Yes	No	Yes	Yes	Yes	No	Yes	Yes	No	Yes	No	Yes	No	Yes	No	Yes	Yes	Yes	No	Yes	Yes	23-36	Female		No	Yes	No	Yes	No	Yes	Yes	No	No	No	No	$35,000 - $49,999	No	White
IP Address	100	91	anonymous	EN	Yes	Yes	Yes	Yes	No	No	No	No	No	Yes	Yes	Yes	No	Yes	Yes	Yes	No	Yes	Yes	Yes	Yes	23-36	Male		No	No	No	Yes	No	No	No	No	No	No	No	$35,000 - $49,999	No	White
IP Address	100	303	anonymous	EN	Yes	No	Yes	Yes	Yes	No	Yes	Yes	No	Yes	No	Yes	No	No	No	No	No	No	No	No	No	37-51	Male		No	Yes	No	Yes	Yes	Yes	Yes	No	No	No	No	$150,000 or More	No	White
IP Address	100	866	anonymous	EN	No	No	No	No	No	No	No	No	No	No	No	No	No	No	No	No	No	No	No	No	No	37-51	Male		Yes	Yes	Yes	Yes	Yes	Yes	Yes	No	Yes	No	No	$35,000 - $49,999	No	White
IP Address	100	273	anonymous	EN	Yes	No	Yes	Yes	Yes	No	Yes	Yes	No	Yes	No	No	No	Yes	Yes	Yes	Yes	Yes	Yes	Yes	Yes	23-36	Female		No	Yes	No	Yes	Yes	Yes	Yes	No	Yes	Yes	Yes	$50,000 - $74,999	No	White
IP Address	96	586	anonymous	EN	Yes	No	Yes	Yes	No	No	No	Yes	No	No	No	No	No	No	No	No	No	No	No	No	No	23-36	Other	Genderfluid	No	No	No	Yes	No	Yes	Yes	No	No	No	No	$20,000 - $34,999	No	White
IP Address	100	117	anonymous	EN	Yes	Yes	Yes	Yes	Yes	Yes	Yes	Yes	No	Yes	Yes	Yes	Yes	Yes	Yes	Yes	Yes	Yes	Yes	Yes	Yes	23-36	Male		No	No	No	Yes	No	No	No	No	No	No	No	$50,000 - $74,999	No	White
IP Address	100	68	anonymous	EN	No	Yes	Yes	Yes	Yes	No	No	No	No	Yes	Yes	No	No	Yes	Yes	No	Yes	No	Yes	Yes	No	37-51	Male		No	Yes	No	Yes	Yes	No	No	No	Yes	No	Yes	$50,000 - $74,999	No	White
IP Address	100	258	anonymous	EN	No	No	No	No	No	No	No	No	No	No	No	No	No	No	No	No	No	No	No	No	No	23-36	Male		No	No	No	Yes	Yes	No	No	No	No	No	No	$35,000 - $49,999	No	White
IP Address	100	207	anonymous	EN	Yes	No	Yes	Yes	Yes	No	Yes	Yes	No	Yes	No	Yes	Yes	Yes	Yes	Yes	Yes	Yes	Yes	Yes	Yes	18-22	Other	genderqueer	No	Yes	No	Yes	No	No	Yes	No	No	No	Yes	$20,000 - $34,999	No	White
IP Address	100	229	anonymous	EN	Yes	Yes	Yes	Yes	Yes	Yes	Yes	Yes	No	No	No	No	No	Yes	Yes	Yes	Yes	Yes	Yes	Yes	Yes	37-51	Male		No	No	No	Yes	No	No	No	No	No	No	No	$35,000 - $49,999	No	White
IP Address	96	3317	anonymous	EN	Yes	No	Yes	Yes	Yes	No	Yes	Yes	No	No	No	No	No	Yes	No	Yes	Yes	Yes	No	Yes	Yes	52-70	Male		No	No	No	Yes	No	No	No	Yes	Yes	Yes	Yes	$75,000 - $99,999	No	White
IP Address	100	112	anonymous	EN	Yes	Yes	Yes	Yes	Yes	Yes	Yes	Yes	No	Yes	Yes	Yes	Yes	Yes	Yes	Yes	Yes	Yes	Yes	Yes	Yes	23-36	Female		No	No	No	Yes	No	No	No	No	Yes	No	No	$20,000 - $34,999	No	White
IP Address	96	219	anonymous	EN	Yes	Yes	Yes	Yes	Yes	Yes	Yes	Yes	No	Yes	Yes	Yes	Yes	Yes	Yes	Yes	Yes	Yes	Yes	Yes	Yes	52-70	Male		No	No	No	Yes	No	No	No	No	No	No	No	$35,000 - $49,999	No	White
IP Address	100	264	anonymous	EN	Yes	Yes	Yes	Yes	No	No	No	No	No	Yes	No	Yes	Yes	Yes	Yes	Yes	Yes	Yes	Yes	Yes	Yes	23-36	Male		Yes	Yes	Yes	Yes	Yes	Yes	Yes	No	Yes	No	Yes	$10,000 - $19,999	No	White
IP Address	100	229	anonymous	EN	Yes	Yes	Yes	Yes	Yes	Yes	Yes	Yes	No	Yes	Yes	Yes	Yes	Yes	Yes	Yes	Yes	Yes	Yes	Yes	Yes	37-51	Female		No	Yes	No	Yes	Yes	No	No	No	No	No	No	$50,000 - $74,999	No	White
IP Address	100	138	anonymous	EN	Yes	No	Yes	Yes	Yes	No	Yes	Yes	No	Yes	No	Yes	Yes	Yes	No	Yes	Yes	Yes	No	Yes	Yes	23-36	Male		No	No	No	Yes	No	No	No	No	No	No	Yes	$20,000 - $34,999	No	White
IP Address	100	160	anonymous	EN	No	No	No	No	No	No	Yes	Yes	No	No	No	No	No	No	No	Yes	Yes	No	No	Yes	Yes	37-51	Female		Yes	Yes	Yes	Yes	Yes	No	No	No	No	No	No	$50,000 - $74,999	No	White
IP Address	100	288	anonymous	EN	Yes	Yes	Yes	Yes	Yes	Yes	Yes	Yes	No	Yes	Yes	Yes	Yes	Yes	Yes	Yes	Yes	Yes	Yes	Yes	Yes	37-51	Female		Yes	Yes	Yes	Yes	Yes	Yes	No	No	Yes	No	Yes	$50,000 - $74,999	No	White
IP Address	100	486	anonymous	EN	Yes	Yes	Yes	Yes	Yes	Yes	Yes	Yes	No	Yes	Yes	Yes	Yes	Yes	Yes	Yes	Yes	Yes	Yes	Yes	Yes	23-36	Female		No	No	Yes	Yes	No	No	No	No	No	No	No	Less than $10,000	No	White
IP Address	100	181	anonymous	EN	Yes	No	Yes	Yes	Yes	No	Yes	Yes	No	Yes	No	Yes	Yes	Yes	No	Yes	Yes	Yes	No	Yes	Yes	37-51	Female		No	No	No	Yes	No	Yes	Yes	No	Yes	No	No	$75,000 - $99,999	No	White
IP Address	100	63	anonymous	EN	Yes	Yes	Yes	Yes	Yes	Yes	Yes	Yes	No	Yes	Yes	Yes	Yes	Yes	Yes	Yes	Yes	Yes	Yes	Yes	Yes	23-36	Male		No	No	No	Yes	No	No	No	No	No	No	No	$50,000 - $74,999	No	White
IP Address	100	157	anonymous	EN	Yes	Yes	Yes	Yes	Yes	Yes	Yes	Yes	No	Yes	Yes	Yes	Yes	Yes	Yes	Yes	Yes	Yes	Yes	Yes	Yes	52-70	Female		No	No	No	Yes	No	No	No	No	No	No	Yes	$100,000 - $149,999	No	White
IP Address	100	174	anonymous	EN	Yes	Yes	Yes	Yes	No	No	No	No	No	No	No	No	No	Yes	Yes	Yes	Yes	Yes	Yes	Yes	Yes	37-51	Female		No	No	No	Yes	No	Yes	Yes	No	No	No	No	$10,000 - $19,999	No	White
IP Address	100	181	anonymous	EN	Yes	No	Yes	Yes	Yes	Yes	Yes	Yes	No	No	No	No	No	No	No	No	No	No	No	No	No	18-22	Male		No	No	No	Yes	No	No	No	No	No	No	No	$50,000 - $74,999	No	White
IP Address	100	153	anonymous	EN	Yes	No	Yes	Yes	Yes	No	Yes	Yes	No	Yes	No	No	No	Yes	No	No	Yes	No	No	No	No	23-36	Male		No	No	No	Yes	No	Yes	Yes	No	Yes	Yes	Yes	$75,000 - $99,999	No	White
IP Address	100	382	anonymous	EN	Yes	No	Yes	Yes	No	No	No	No	No	Yes	No	Yes	Yes	Yes	No	Yes	Yes	Yes	No	Yes	Yes	23-36	Male		No	Yes	No	Yes	Yes	Yes	Yes	No	Yes	No	No	$10,000 - $19,999	No	White
IP Address	100	301	anonymous	EN	Yes	Yes	Yes	Yes	No	No	No	No	No	No	No	No	No	Yes	Yes	Yes	Yes	Yes	Yes	Yes	Yes	52-70	Male		No	No	No	Yes	No	No	No	No	No	No	No	$35,000 - $49,999	No	White
IP Address	100	129	anonymous	EN	Yes	No	Yes	Yes	Yes	No	Yes	Yes	No	No	No	No	No	Yes	Yes	Yes	Yes	Yes	Yes	Yes	Yes	23-36	Male		No	Yes	No	Yes	No	Yes	Yes	No	No	No	Yes	$20,000 - $34,999	No	White
IP Address	96	219	anonymous	EN	Yes	No	Yes	No	Yes	No	Yes	No	No	No	No	No	No	Yes	No	Yes	No	Yes	No	Yes	No	52-70	Male		Yes	No	No	Yes	No	Yes	Yes	No	Yes	No	Yes	$150,000 or More	No	White
IP Address	100	119	anonymous	EN	Yes	Yes	Yes	Yes	Yes	Yes	Yes	Yes	No	Yes	Yes	Yes	Yes	Yes	Yes	Yes	Yes	Yes	Yes	Yes	Yes	37-51	Female		No	No	No	Yes	No	No	Yes	No	Yes	Yes	No	$75,000 - $99,999	No	White
IP Address	100	249	anonymous	EN	Yes	No	Yes	Yes	Yes	No	Yes	Yes	No	Yes	No	Yes	Yes	Yes	No	Yes	No	Yes	No	Yes	No	23-36	Female		No	Yes	No	Yes	Yes	Yes	Yes	No	No	No	Yes	$50,000 - $74,999	No	White
IP Address	100	251	anonymous	EN	Yes	No	No	No	Yes	No	No	Yes	No	Yes	No	No	Yes	Yes	No	Yes	Yes	Yes	No	Yes	Yes	23-36	Female		No	No	No	Yes	No	No	No	No	No	No	No	$50,000 - $74,999	No	White
IP Address	100	117	anonymous	EN	Yes	Yes	Yes	Yes	No	No	No	No	No	Yes	No	Yes	Yes	Yes	No	Yes	Yes	No	No	No	No	18-22	Male		No	No	No	Yes	No	No	No	No	No	No	No	$50,000 - $74,999	No	White
IP Address	100	246	anonymous	EN	Yes	Yes	Yes	Yes	Yes	Yes	Yes	Yes	No	Yes	Yes	Yes	Yes	Yes	Yes	Yes	Yes	Yes	Yes	Yes	Yes	37-51	Male		No	No	No	Yes	No	No	No	No	No	No	No	$75,000 - $99,999	No	White
IP Address	100	180	anonymous	EN	No	No	No	No	No	No	No	No	No	No	No	No	No	No	No	No	No	No	No	No	No	23-36	Male		No	No	No	Yes	No	Yes	Yes	No	No	No	Yes	$35,000 - $49,999	No	White
IP Address	100	148	anonymous	EN	Yes	Yes	Yes	Yes	Yes	Yes	Yes	Yes	No	Yes	Yes	Yes	Yes	Yes	Yes	Yes	Yes	Yes	Yes	Yes	Yes	23-36	Female		No	No	No	Yes	No	No	No	No	No	No	No	$20,000 - $34,999	No	White
IP Address	100	137	anonymous	EN	Yes	No	Yes	Yes	No	No	No	No	No	No	No	No	No	Yes	Yes	Yes	Yes	Yes	Yes	Yes	Yes	23-36	Female		No	No	No	Yes	No	No	No	No	No	No	No	$75,000 - $99,999	No	White
IP Address	96	134	anonymous	EN	Yes	Yes	Yes	Yes	No	No	No	No	No	No	No	No	No	No	No	No	No	Yes	Yes	Yes	Yes	23-36	Male		No	No	No	Yes	No	Yes	No	No	No	No	No	$10,000 - $19,999	No	White
IP Address	100	486	anonymous	EN	Yes	Yes	Yes	Yes	Yes	Yes	Yes	Yes	No	Yes	No	No	Yes	Yes	Yes	No	Yes	Yes	Yes	No	Yes	37-51	Male		No	No	No	Yes	No	No	No	No	No	No	No	$50,000 - $74,999	No	White
IP Address	100	72	anonymous	EN	No	No	No	No	No	No	No	No	No	No	No	No	No	No	No	No	No	Yes	Yes	Yes	Yes	23-36	Male		No	No	No	Yes	No	No	Yes	No	No	No	No	$10,000 - $19,999	No	White
IP Address	100	141	anonymous	EN	Yes	No	Yes	Yes	Yes	No	Yes	Yes	No	Yes	No	Yes	Yes	Yes	No	Yes	Yes	Yes	No	Yes	Yes	37-51	Male		No	No	No	Yes	No	No	Yes	No	No	No	No	$50,000 - $74,999	No	White
IP Address	100	375	anonymous	EN	Yes	Yes	Yes	Yes	Yes	Yes	Yes	Yes	No	Yes	No	Yes	Yes	Yes	No	Yes	Yes	Yes	No	Yes	Yes	23-36	Female		No	Yes	No	Yes	No	No	Yes	No	No	No	Yes	$50,000 - $74,999	No	White
IP Address	100	353	anonymous	EN	Yes	No	Yes	Yes	Yes	No	Yes	Yes	No	Yes	No	Yes	Yes	Yes	Yes	Yes	Yes	Yes	Yes	Yes	Yes	23-36	Female		No	Yes	No	Yes	No	Yes	Yes	No	No	No	Yes	$20,000 - $34,999	No	White
IP Address	100	190	anonymous	EN	Yes	Yes	Yes	Yes	Yes	No	Yes	Yes	No	Yes	No	Yes	Yes	Yes	No	Yes	Yes	Yes	Yes	Yes	Yes	23-36	Female		No	No	No	Yes	No	Yes	Yes	No	No	No	Yes	$20,000 - $34,999	No	White
IP Address	100	163	anonymous	EN	Yes	No	Yes	No	Yes	No	Yes	No	No	No	No	No	No	No	No	No	No	No	No	No	No	23-36	Male		No	No	No	Yes	No	No	No	No	No	No	No	$35,000 - $49,999	No	White
IP Address	100	202	anonymous	EN	Yes	No	Yes	Yes	Yes	No	Yes	Yes	No	Yes	No	Yes	Yes	Yes	No	Yes	Yes	Yes	Yes	Yes	Yes	23-36	Male		Yes	No	Yes	Yes	No	No	No	No	No	No	No	$75,000 - $99,999	No	White
IP Address	100	217	anonymous	EN	Yes	Yes	Yes	Yes	No	No	No	No	No	Yes	No	Yes	Yes	Yes	Yes	Yes	Yes	No	No	No	No	18-22	Male		No	No	No	Yes	No	No	No	No	No	No	No	$35,000 - $49,999	No	White
IP Address	100	113	anonymous	EN	Yes	No	Yes	Yes	Yes	No	Yes	Yes	No	No	No	No	No	Yes	No	Yes	Yes	Yes	Yes	Yes	Yes	23-36	Male		No	No	No	Yes	No	No	No	No	No	No	No	$35,000 - $49,999	No	White
IP Address	100	210	anonymous	EN	Yes	Yes	Yes	Yes	Yes	Yes	Yes	Yes	No	Yes	Yes	Yes	Yes	Yes	Yes	Yes	Yes	Yes	Yes	Yes	Yes	23-36	Female		No	No	No	Yes	No	No	No	No	No	Yes	Yes	$150,000 or More	No	White
IP Address	100	97	anonymous	EN	Yes	No	Yes	Yes	Yes	No	Yes	Yes	No	Yes	No	Yes	Yes	Yes	No	Yes	Yes	Yes	Yes	Yes	Yes	37-51	Male		No	No	No	Yes	No	Yes	Yes	No	No	No	No	$150,000 or More	No	White
IP Address	96	163	anonymous	EN	Yes	Yes	Yes	Yes	Yes	Yes	Yes	Yes	No	Yes	Yes	Yes	Yes	Yes	Yes	Yes	Yes	Yes	Yes	Yes	Yes	52-70	Female		No	Yes	No	Yes	Yes	No	Yes	No	Yes	No	Yes	$20,000 - $34,999	No	White
IP Address	96	272	anonymous	EN	No	No	No	Yes	No	No	No	No	No	No	No	No	No	Yes	Yes	Yes	Yes	Yes	Yes	Yes	Yes	23-36	Male		No	No	No	Yes	No	No	No	No	No	No	Yes	$100,000 - $149,999	No	White
IP Address	100	306	anonymous	EN	Yes	No	Yes	Yes	Yes	No	Yes	Yes	No	Yes	No	Yes	Yes	Yes	No	Yes	Yes	Yes	No	Yes	Yes	23-36	Male		No	No	No	Yes	No	No	Yes	No	No	No	No	$35,000 - $49,999	No	White
IP Address	100	150	anonymous	EN	Yes	Yes	Yes	Yes	Yes	Yes	Yes	Yes	No	Yes	Yes	Yes	Yes	Yes	Yes	Yes	Yes	Yes	Yes	Yes	Yes	37-51	Female		No	No	No	Yes	No	Yes	No	No	Yes	No	No	$50,000 - $74,999	No	White
IP Address	100	169	anonymous	EN	Yes	Yes	Yes	Yes	Yes	Yes	Yes	Yes	No	Yes	No	Yes	Yes	Yes	No	Yes	Yes	Yes	No	Yes	Yes	23-36	Male		No	No	No	Yes	No	No	No	No	No	No	No	$50,000 - $74,999	No	White
IP Address	100	121	anonymous	EN	Yes	Yes	Yes	Yes	Yes	Yes	Yes	Yes	No	Yes	No	Yes	Yes	Yes	Yes	Yes	Yes	Yes	Yes	Yes	Yes	23-36	Male		No	No	No	Yes	No	No	No	No	No	No	No	$50,000 - $74,999	No	White
IP Address	100	204	anonymous	EN	Yes	Yes	Yes	Yes	Yes	Yes	Yes	Yes	No	Yes	Yes	Yes	Yes	Yes	Yes	Yes	Yes	Yes	Yes	Yes	Yes	23-36	Male		No	No	No	Yes	No	Yes	Yes	No	No	No	No	$150,000 or More	No	White
IP Address	100	313	anonymous	EN	Yes	Yes	Yes	Yes	No	No	No	No	No	Yes	Yes	Yes	Yes	Yes	Yes	Yes	Yes	Yes	Yes	Yes	Yes	52-70	Male		No	No	No	Yes	No	No	Yes	No	Yes	No	No	$35,000 - $49,999	No	White
IP Address	100	257	anonymous	EN	Yes	No	Yes	Yes	Yes	No	Yes	Yes	No	No	No	No	No	Yes	No	Yes	No	Yes	No	Yes	No	52-70	Female		No	No	No	Yes	No	No	Yes	Yes	No	No	No	$50,000 - $74,999	No	White
IP Address	100	214	anonymous	EN	Yes	Yes	Yes	Yes	Yes	Yes	Yes	Yes	No	No	No	No	No	Yes	Yes	Yes	Yes	Yes	Yes	Yes	Yes	37-51	Male		Yes	Yes	No	Yes	Yes	Yes	Yes	No	Yes	No	Yes	$20,000 - $34,999	No	White
IP Address	96	315	anonymous	EN	Yes	No	Yes	Yes	Yes	No	Yes	Yes	No	Yes	No	Yes	Yes	Yes	Yes	Yes	Yes	Yes	Yes	Yes	Yes	18-22	Male		No	No	No	Yes	No	No	No	No	Yes	Yes	Yes	Less than $10,000	No	White
IP Address	96	122	anonymous	EN	Yes	Yes	Yes	Yes	Yes	Yes	Yes	Yes	No	Yes	Yes	Yes	Yes	Yes	Yes	Yes	Yes	Yes	Yes	Yes	Yes	23-36	Female		No	No	No	Yes	No	No	Yes	No	Yes	Yes	Yes	$50,000 - $74,999	No	White
IP Address	100	296	anonymous	EN	Yes	Yes	Yes	Yes	No	No	No	No	No	Yes	Yes	Yes	Yes	Yes	Yes	Yes	Yes	Yes	Yes	Yes	Yes	52-70	Male		No	No	No	Yes	No	No	No	No	No	No	No	$20,000 - $34,999	No	White
IP Address	100	140	anonymous	EN	Yes	No	Yes	Yes	Yes	No	Yes	No	No	No	No	No	No	Yes	No	Yes	Yes	Yes	No	Yes	Yes	18-22	Male		No	No	No	Yes	No	No	No	No	No	No	No	$75,000 - $99,999	No	White
IP Address	100	378	anonymous	EN	Yes	Yes	Yes	Yes	Yes	No	Yes	Yes	No	Yes	No	Yes	Yes	Yes	Yes	Yes	Yes	Yes	Yes	Yes	Yes	37-51	Female		No	No	No	Yes	No	Yes	Yes	No	No	Yes	Yes	$35,000 - $49,999	No	White
IP Address	100	292	anonymous	EN	Yes	No	Yes	Yes	No	No	No	No	No	Yes	No	Yes	Yes	Yes	No	Yes	Yes	Yes	Yes	Yes	Yes	37-51	Male		Yes	No	Yes	Yes	No	Yes	Yes	No	No	No	Yes	$50,000 - $74,999	No	White
IP Address	100	263	anonymous	EN	Yes	No	Yes	Yes	Yes	No	Yes	Yes	No	Yes	No	Yes	Yes	Yes	No	Yes	No	Yes	No	Yes	No	37-51	Male		No	No	No	Yes	No	Yes	Yes	No	No	No	No	$20,000 - $34,999	No	White
IP Address	100	297	anonymous	EN	Yes	No	Yes	Yes	Yes	No	Yes	Yes	No	Yes	No	Yes	Yes	Yes	No	Yes	Yes	Yes	No	Yes	Yes	71-88	Female		No	Yes	No	Yes	Yes	No	No	No	No	No	No	$20,000 - $34,999	No	White
IP Address	100	473	anonymous	EN	No	No	No	Yes	No	No	No	No	No	No	No	No	No	No	No	No	No	Yes	Yes	Yes	Yes	37-51	Female		No	No	No	Yes	No	Yes	No	No	No	No	Yes	$75,000 - $99,999	No	White
IP Address	100	241	anonymous	EN	Yes	Yes	Yes	Yes	Yes	Yes	Yes	Yes	No	Yes	No	Yes	Yes	Yes	Yes	Yes	Yes	No	No	No	No	23-36	Female		No	Yes	No	Yes	Yes	Yes	Yes	No	No	No	Yes	$10,000 - $19,999	No	White
IP Address	96	168	anonymous	EN	Yes	No	Yes	Yes	Yes	No	Yes	Yes	No	Yes	No	Yes	Yes	Yes	No	Yes	Yes	Yes	No	Yes	Yes	23-36	Female		No	Yes	No	Yes	Yes	No	Yes	No	No	No	Yes	$20,000 - $34,999	No	White
IP Address	100	180	anonymous	EN	Yes	No	Yes	Yes	Yes	No	Yes	Yes	No	Yes	No	Yes	Yes	Yes	No	Yes	No	Yes	No	Yes	Yes	23-36	Female		No	No	No	Yes	No	Yes	Yes	No	Yes	Yes	No	$75,000 - $99,999	No	White
IP Address	100	244	anonymous	EN	Yes	Yes	Yes	Yes	No	No	No	No	No	Yes	Yes	Yes	Yes	Yes	Yes	Yes	Yes	Yes	Yes	Yes	Yes	23-36	Female		Yes	Yes	No	Yes	Yes	Yes	Yes	No	No	No	Yes	Less than $10,000	No	White
IP Address	96	224	anonymous	EN	Yes	Yes	Yes	Yes	Yes	Yes	Yes	Yes	No	Yes	No	Yes	Yes	Yes	Yes	Yes	Yes	Yes	Yes	Yes	Yes	23-36	Male		No	Yes	No	Yes	Yes	Yes	Yes	No	Yes	No	Yes	$50,000 - $74,999	No	White
IP Address	100	192	anonymous	EN	Yes	No	Yes	Yes	Yes	No	Yes	Yes	No	Yes	No	Yes	No	Yes	No	Yes	Yes	Yes	No	Yes	Yes	23-36	Male		No	No	No	Yes	No	No	No	No	Yes	No	Yes	$35,000 - $49,999	No	White
IP Address	96	249	anonymous	EN	Yes	Yes	Yes	Yes	Yes	Yes	Yes	Yes	No	No	No	No	No	Yes	Yes	Yes	Yes	Yes	Yes	Yes	Yes	52-70	Female		No	No	No	Yes	No	Yes	Yes	No	No	No	Yes	$75,000 - $99,999	No	White
IP Address	100	122	anonymous	EN	Yes	No	Yes	Yes	Yes	No	Yes	Yes	No	Yes	No	Yes	Yes	Yes	No	Yes	Yes	Yes	No	Yes	Yes	23-36	Male		No	No	No	Yes	No	No	Yes	No	No	No	No	$50,000 - $74,999	No	White
IP Address	96	268	anonymous	EN	Yes	Yes	Yes	Yes	No	No	No	No	No	No	No	No	No	Yes	Yes	Yes	Yes	Yes	Yes	Yes	Yes	23-36	Male		No	No	No	Yes	No	No	No	No	Yes	No	No	$35,000 - $49,999	No	White
IP Address	100	800	anonymous	EN	Yes	Yes	Yes	Yes	No	No	No	No	No	No	No	No	No	Yes	Yes	Yes	Yes	Yes	Yes	Yes	Yes	23-36	Male		No	No	No	Yes	No	No	No	No	No	No	No	$35,000 - $49,999	No	White
IP Address	100	141	anonymous	EN	Yes	Yes	Yes	Yes	Yes	Yes	Yes	Yes	No	Yes	Yes	Yes	Yes	Yes	Yes	Yes	Yes	Yes	Yes	Yes	Yes	23-36	Male		Yes	No	Yes	Yes	No	Yes	Yes	No	No	No	Yes	Less than $10,000	No	White
IP Address	100	292	anonymous	EN	No	Yes	Yes	Yes	No	Yes	Yes	Yes	No	Yes	Yes	Yes	No	Yes	Yes	No	No	Yes	No	Yes	No	23-36	Male		No	Yes	No	Yes	No	No	No	No	No	No	No	$35,000 - $49,999	No	White
IP Address	96	269	anonymous	EN	Yes	Yes	Yes	Yes	Yes	Yes	Yes	Yes	No	Yes	Yes	Yes	Yes	Yes	No	Yes	No	Yes	Yes	Yes	Yes	52-70	Male		Yes	No	No	Yes	No	Yes	Yes	No	No	Yes	Yes	$100,000 - $149,999	No	White
IP Address	96	287	anonymous	EN	Yes	Yes	Yes	Yes	Yes	Yes	Yes	Yes	No	Yes	Yes	Yes	Yes	Yes	Yes	Yes	Yes	Yes	Yes	Yes	Yes	37-51	Male		Yes	No	No	Yes	No	No	No	No	No	No	No	$50,000 - $74,999	No	White
IP Address	100	255	anonymous	EN	Yes	No	Yes	Yes	Yes	No	Yes	Yes	No	No	No	Yes	No	Yes	No	Yes	No	Yes	No	Yes	Yes	37-51	Male		Yes	Yes	Yes	Yes	Yes	Yes	Yes	No	No	No	No	$10,000 - $19,999	No	White
IP Address	100	247	anonymous	EN	Yes	No	No	Yes	No	No	No	No	No	No	No	No	No	No	No	No	No	Yes	Yes	Yes	Yes	52-70	Female		No	No	No	Yes	No	No	Yes	No	No	Yes	Yes	$50,000 - $74,999	No	White
IP Address	100	171	anonymous	EN	Yes	Yes	Yes	Yes	Yes	Yes	Yes	Yes	No	Yes	Yes	Yes	Yes	Yes	Yes	Yes	Yes	Yes	Yes	Yes	Yes	23-36	Female		No	Yes	No	Yes	Yes	No	No	No	No	No	Yes	$35,000 - $49,999	No	White
IP Address	100	327	anonymous	EN	Yes	Yes	Yes	Yes	Yes	Yes	Yes	Yes	No	No	No	No	No	No	No	No	No	No	No	No	No	23-36	Female		No	Yes	No	Yes	Yes	No	No	No	No	No	No	$20,000 - $34,999	No	White
IP Address	100	236	anonymous	EN	Yes	Yes	Yes	Yes	Yes	Yes	Yes	Yes	No	Yes	Yes	Yes	Yes	Yes	Yes	Yes	Yes	Yes	Yes	Yes	Yes	23-36	Male		No	No	No	Yes	No	No	Yes	No	No	No	No	$50,000 - $74,999	No	White
IP Address	100	219	anonymous	EN	Yes	Yes	Yes	Yes	Yes	Yes	Yes	Yes	No	No	No	No	No	Yes	No	Yes	Yes	Yes	Yes	Yes	Yes	23-36	Male		Yes	Yes	No	Yes	No	Yes	Yes	No	No	Yes	Yes	$100,000 - $149,999	No	White
IP Address	100	329	anonymous	EN	Yes	No	Yes	Yes	Yes	No	Yes	Yes	No	Yes	No	Yes	Yes	Yes	No	Yes	Yes	Yes	No	Yes	Yes	23-36	Female		No	No	No	Yes	No	Yes	Yes	Yes	No	No	No	$50,000 - $74,999	No	White
IP Address	100	183	anonymous	EN	Yes	Yes	Yes	Yes	Yes	No	Yes	Yes	No	Yes	No	Yes	Yes	Yes	No	Yes	Yes	Yes	Yes	Yes	Yes	23-36	Female		No	Yes	No	Yes	Yes	Yes	Yes	No	No	No	No	$35,000 - $49,999	No	White
IP Address	100	275	anonymous	EN	Yes	No	Yes	Yes	No	No	No	No	No	No	No	No	No	No	No	No	No	No	No	Yes	No	37-51	Male		No	Yes	No	Yes	No	No	No	No	No	No	Yes	$50,000 - $74,999	No	White
IP Address	100	349	anonymous	EN	Yes	Yes	Yes	Yes	Yes	Yes	Yes	Yes	No	Yes	Yes	Yes	Yes	No	No	No	No	No	No	No	No	52-70	Female		No	No	No	Yes	No	No	No	No	Yes	No	Yes	$35,000 - $49,999	No	White
IP Address	100	114	anonymous	EN	Yes	Yes	Yes	Yes	Yes	Yes	Yes	Yes	No	Yes	Yes	Yes	Yes	Yes	Yes	Yes	Yes	Yes	Yes	Yes	Yes	23-36	Female		No	Yes	No	Yes	Yes	Yes	Yes	No	Yes	No	Yes	$20,000 - $34,999	No	White
IP Address	100	196	anonymous	EN	Yes	No	Yes	Yes	Yes	No	Yes	Yes	No	Yes	No	Yes	Yes	Yes	No	Yes	Yes	Yes	No	Yes	Yes	23-36	Male		No	No	No	Yes	No	No	No	No	No	No	No	$10,000 - $19,999	No	White
IP Address	100	197	anonymous	EN	Yes	Yes	Yes	Yes	Yes	Yes	Yes	Yes	No	Yes	Yes	Yes	Yes	Yes	Yes	Yes	Yes	Yes	Yes	Yes	Yes	23-36	Female		No	Yes	No	Yes	No	No	Yes	No	No	Yes	Yes	$20,000 - $34,999	No	White
IP Address	100	372	anonymous	EN	Yes	No	Yes	Yes	Yes	No	Yes	Yes	No	Yes	No	Yes	Yes	Yes	No	Yes	Yes	Yes	No	Yes	Yes	52-70	Male		No	No	No	Yes	No	Yes	Yes	No	No	No	Yes	$10,000 - $19,999	No	White
IP Address	100	401	anonymous	EN	Yes	No	Yes	Yes	Yes	No	Yes	Yes	No	Yes	No	Yes	Yes	Yes	No	Yes	Yes	Yes	Yes	Yes	Yes	23-36	Male		Yes	Yes	Yes	Yes	Yes	Yes	Yes	No	No	No	No	$100,000 - $149,999	No	White
IP Address	100	111	anonymous	EN	Yes	Yes	Yes	Yes	Yes	Yes	Yes	Yes	No	Yes	Yes	Yes	Yes	Yes	Yes	Yes	Yes	Yes	Yes	Yes	Yes	23-36	Female		No	No	No	Yes	No	No	No	No	No	No	No	$10,000 - $19,999	No	White
IP Address	100	151	anonymous	EN	Yes	Yes	Yes	Yes	Yes	Yes	Yes	Yes	No	Yes	Yes	Yes	Yes	Yes	Yes	Yes	Yes	Yes	Yes	Yes	Yes	37-51	Female		No	No	No	Yes	No	Yes	Yes	Yes	Yes	No	Yes	$10,000 - $19,999	No	White
IP Address	100	242	anonymous	EN	Yes	Yes	Yes	Yes	No	No	No	No	No	No	No	No	No	Yes	Yes	Yes	Yes	Yes	Yes	Yes	Yes	23-36	Male		No	No	No	Yes	No	No	Yes	No	No	Yes	No	$75,000 - $99,999	No	White
IP Address	100	209	anonymous	EN	Yes	No	Yes	Yes	Yes	No	Yes	Yes	No	No	No	No	No	No	No	No	No	Yes	Yes	Yes	Yes	23-36	Male		No	Yes	No	Yes	Yes	Yes	Yes	No	No	No	No	$35,000 - $49,999	No	White
IP Address	100	244	anonymous	EN	Yes	Yes	Yes	Yes	Yes	Yes	Yes	Yes	No	Yes	No	Yes	Yes	Yes	No	Yes	Yes	Yes	No	Yes	Yes	23-36	Male		Yes	No	No	Yes	No	Yes	Yes	No	No	No	Yes	$50,000 - $74,999	No	White
IP Address	100	451	anonymous	EN	Yes	Yes	Yes	Yes	Yes	Yes	Yes	No	No	Yes	Yes	Yes	Yes	Yes	Yes	Yes	Yes	Yes	Yes	Yes	Yes	52-70	Female		No	No	No	Yes	No	Yes	Yes	No	No	No	No	$50,000 - $74,999	No	White
IP Address	100	166	anonymous	EN	Yes	No	Yes	Yes	Yes	No	Yes	Yes	No	Yes	No	Yes	Yes	Yes	Yes	Yes	Yes	Yes	Yes	Yes	Yes	23-36	Male		Yes	Yes	Yes	Yes	Yes	Yes	Yes	No	Yes	No	No	$50,000 - $74,999	No	White
IP Address	100	294	anonymous	EN	Yes	Yes	Yes	Yes	Yes	Yes	Yes	Yes	No	Yes	Yes	Yes	Yes	Yes	Yes	Yes	Yes	Yes	Yes	Yes	Yes	23-36	Male		No	No	No	Yes	No	No	No	No	No	No	No	Less than $10,000	No	White
IP Address	100	170	anonymous	EN	Yes	Yes	Yes	Yes	Yes	Yes	Yes	Yes	No	Yes	No	Yes	No	Yes	No	Yes	No	Yes	Yes	Yes	Yes	23-36	Female		Yes	Yes	Yes	Yes	Yes	Yes	Yes	No	Yes	No	No	$10,000 - $19,999	No	White
IP Address	100	155	anonymous	EN	Yes	No	Yes	Yes	Yes	No	Yes	Yes	No	Yes	No	Yes	Yes	No	No	Yes	No	Yes	Yes	Yes	Yes	37-51	Female		No	No	No	Yes	No	No	No	No	No	No	No	$50,000 - $74,999	No	White
IP Address	100	256	anonymous	EN	Yes	Yes	Yes	Yes	Yes	Yes	Yes	No	No	Yes	Yes	Yes	Yes	No	No	No	Yes	Yes	Yes	Yes	Yes	23-36	Male		No	No	No	Yes	No	No	Yes	No	No	No	No	$50,000 - $74,999	No	White
IP Address	100	438	anonymous	EN	Yes	No	Yes	Yes	Yes	No	Yes	Yes	No	Yes	No	Yes	Yes	Yes	No	Yes	Yes	Yes	Yes	Yes	Yes	52-70	Female		No	Yes	No	Yes	Yes	Yes	Yes	No	No	Yes	No	$50,000 - $74,999	No	White
IP Address	100	236	anonymous	EN	Yes	Yes	Yes	Yes	Yes	No	Yes	Yes	No	Yes	Yes	Yes	Yes	Yes	Yes	Yes	Yes	Yes	Yes	Yes	Yes	37-51	Female		No	Yes	No	Yes	Yes	Yes	Yes	No	Yes	No	Yes	$20,000 - $34,999	No	White
IP Address	100	155	anonymous	EN	Yes	No	Yes	Yes	Yes	Yes	Yes	Yes	No	Yes	No	Yes	Yes	Yes	No	Yes	Yes	Yes	Yes	Yes	Yes	37-51	Male		No	Yes	No	Yes	Yes	No	No	No	No	No	No	$50,000 - $74,999	No	White
IP Address	100	263	anonymous	EN	Yes	Yes	Yes	Yes	No	No	No	No	No	No	No	No	No	Yes	No	Yes	No	Yes	Yes	Yes	Yes	23-36	Male		No	No	No	Yes	No	Yes	Yes	No	No	No	No	$150,000 or More	No	White
IP Address	100	286	anonymous	EN	Yes	No	Yes	Yes	Yes	No	Yes	Yes	No	Yes	No	Yes	Yes	No	No	Yes	Yes	Yes	No	Yes	Yes	37-51	Male		No	No	No	Yes	No	No	No	No	No	No	No	$100,000 - $149,999	No	White
IP Address	100	134	anonymous	EN	Yes	Yes	Yes	Yes	Yes	Yes	Yes	Yes	No	Yes	Yes	Yes	Yes	Yes	No	Yes	Yes	Yes	Yes	Yes	Yes	23-36	Female		No	No	No	Yes	No	No	No	No	No	No	No	$100,000 - $149,999	No	White
IP Address	100	164	anonymous	EN	Yes	No	Yes	Yes	Yes	No	Yes	Yes	No	Yes	No	Yes	Yes	Yes	No	Yes	Yes	Yes	Yes	Yes	Yes	23-36	Male		No	Yes	No	Yes	Yes	No	Yes	No	No	No	No	$20,000 - $34,999	No	White
IP Address	100	160	anonymous	EN	No	No	No	No	No	No	No	No	No	No	No	No	No	No	No	No	No	No	No	No	No	23-36	Male		No	No	No	Yes	No	Yes	Yes	No	No	No	No	$75,000 - $99,999	No	White
IP Address	100	137	anonymous	EN	Yes	No	Yes	Yes	Yes	No	Yes	Yes	No	Yes	No	Yes	Yes	No	No	Yes	No	Yes	No	Yes	Yes	23-36	Female		No	Yes	No	Yes	Yes	Yes	No	No	No	No	No	$10,000 - $19,999	No	White
IP Address	100	240	anonymous	EN	Yes	Yes	Yes	Yes	Yes	Yes	Yes	Yes	No	Yes	Yes	Yes	Yes	Yes	Yes	Yes	Yes	Yes	Yes	Yes	Yes	23-36	Male		No	No	No	Yes	No	No	No	No	No	No	No	Less than $10,000	No	White
IP Address	100	168	anonymous	EN	Yes	Yes	Yes	Yes	Yes	Yes	Yes	Yes	No	Yes	Yes	Yes	Yes	Yes	Yes	Yes	Yes	Yes	Yes	Yes	Yes	37-51	Female		No	No	No	Yes	No	No	Yes	No	No	No	No	$20,000 - $34,999	No	White
IP Address	100	190	anonymous	EN	Yes	No	Yes	No	Yes	No	Yes	No	No	Yes	Yes	Yes	Yes	Yes	Yes	Yes	Yes	Yes	Yes	Yes	Yes	23-36	Female		No	No	No	Yes	No	No	No	No	No	No	Yes	$10,000 - $19,999	No	White
IP Address	100	247	anonymous	EN	No	No	No	Yes	No	No	No	Yes	No	No	No	No	Yes	No	No	No	Yes	Yes	Yes	Yes	Yes	23-36	Male		No	No	No	Yes	No	No	No	No	No	No	No	$10,000 - $19,999	No	White
IP Address	100	145	anonymous	EN	Yes	No	Yes	Yes	Yes	Yes	Yes	Yes	No	Yes	No	Yes	No	Yes	Yes	Yes	Yes	Yes	Yes	Yes	Yes	23-36	Male		No	No	No	Yes	Yes	No	No	No	No	No	No	$35,000 - $49,999	No	White
IP Address	96	364	anonymous	EN	Yes	Yes	Yes	Yes	No	No	No	No	No	No	No	No	No	Yes	Yes	Yes	Yes	Yes	Yes	Yes	Yes	52-70	Male		Yes	No	Yes	Yes	No	No	Yes	No	Yes	No	Yes	$75,000 - $99,999	No	White
IP Address	100	169	anonymous	EN	Yes	Yes	Yes	Yes	Yes	Yes	Yes	Yes	No	Yes	Yes	Yes	Yes	Yes	Yes	Yes	Yes	Yes	Yes	Yes	Yes	37-51	Female		No	No	No	Yes	No	Yes	No	No	No	No	Yes	$35,000 - $49,999	No	White
IP Address	100	250	anonymous	EN	Yes	Yes	Yes	Yes	Yes	No	Yes	Yes	No	Yes	Yes	Yes	Yes	Yes	No	Yes	Yes	Yes	Yes	Yes	Yes	23-36	Female		No	No	No	Yes	No	Yes	No	No	No	No	No	$50,000 - $74,999	No	White
IP Address	100	243	anonymous	EN	Yes	No	Yes	Yes	Yes	No	Yes	Yes	No	No	No	No	Yes	No	No	No	No	Yes	Yes	Yes	Yes	23-36	Male		No	Yes	No	Yes	Yes	No	Yes	No	Yes	No	No	$35,000 - $49,999	No	White
IP Address	100	252	anonymous	EN	Yes	No	Yes	Yes	Yes	No	Yes	Yes	No	No	No	No	No	Yes	No	Yes	Yes	Yes	Yes	Yes	Yes	37-51	Female		No	Yes	No	Yes	Yes	Yes	Yes	Yes	Yes	No	Yes	$100,000 - $149,999	No	White
IP Address	96	571	anonymous	EN	Yes	No	Yes	Yes	No	No	No	No	No	Yes	No	Yes	Yes	Yes	No	Yes	Yes	Yes	Yes	Yes	Yes	23-36	Female		No	Yes	No	Yes	No	Yes	Yes	No	No	No	No	$35,000 - $49,999	No	White
IP Address	100	256	anonymous	EN	Yes	Yes	Yes	Yes	Yes	Yes	Yes	Yes	No	Yes	Yes	Yes	Yes	Yes	Yes	Yes	Yes	Yes	Yes	Yes	Yes	18-22	Male		No	No	No	Yes	No	No	No	No	No	No	No	Less than $10,000	No	White
IP Address	100	126	anonymous	EN	Yes	Yes	Yes	Yes	Yes	Yes	Yes	Yes	No	Yes	No	Yes	Yes	Yes	No	Yes	Yes	Yes	Yes	Yes	Yes	23-36	Male		No	No	No	Yes	No	No	Yes	No	Yes	Yes	Yes	$50,000 - $74,999	No	White
IP Address	100	144	anonymous	EN	Yes	No	Yes	Yes	Yes	No	Yes	Yes	No	Yes	No	Yes	Yes	Yes	No	Yes	Yes	Yes	No	Yes	Yes	23-36	Female		No	No	No	Yes	No	Yes	Yes	No	No	No	No	$50,000 - $74,999	No	White
IP Address	100	188	anonymous	EN	Yes	No	Yes	Yes	No	No	No	No	No	No	No	No	No	Yes	No	Yes	Yes	No	No	No	No	52-70	Female		No	No	No	Yes	No	No	Yes	No	No	Yes	Yes	$10,000 - $19,999	No	White
IP Address	100	144	anonymous	EN	Yes	Yes	Yes	Yes	Yes	Yes	Yes	Yes	No	Yes	Yes	Yes	Yes	Yes	Yes	Yes	Yes	Yes	Yes	Yes	Yes	18-22	Female		No	Yes	No	Yes	Yes	Yes	No	No	No	Yes	Yes	$50,000 - $74,999	No	White
IP Address	96	214	anonymous	EN	Yes	No	Yes	Yes	No	No	No	No	No	No	No	No	No	Yes	No	Yes	Yes	Yes	No	Yes	Yes	23-36	Female		No	No	No	Yes	No	Yes	No	No	No	No	Yes	Less than $10,000	No	White
IP Address	100	505	anonymous	EN	No	No	No	No	No	No	No	No	No	No	No	No	No	No	No	No	No	No	No	No	No	52-70	Female		Yes	No	No	Yes	No	Yes	No	No	No	No	No	$10,000 - $19,999	No	White
IP Address	100	169	anonymous	EN	Yes	No	Yes	Yes	Yes	No	Yes	Yes	No	Yes	No	Yes	Yes	Yes	No	Yes	Yes	Yes	Yes	Yes	Yes	23-36	Female		No	No	No	Yes	No	No	Yes	No	No	Yes	No	$20,000 - $34,999	No	White
IP Address	100	162	anonymous	EN	Yes	Yes	Yes	Yes	Yes	Yes	Yes	Yes	No	Yes	Yes	Yes	Yes	Yes	Yes	Yes	Yes	Yes	No	Yes	Yes	23-36	Female		No	Yes	No	Yes	Yes	No	No	No	No	No	Yes	$10,000 - $19,999	No	White
IP Address	100	190	anonymous	EN	No	No	No	No	No	No	No	No	No	No	No	No	No	No	No	No	No	No	No	No	No	37-51	Male		No	No	No	Yes	No	No	No	No	No	No	No	$50,000 - $74,999	No	White
IP Address	100	319	anonymous	EN	Yes	Yes	Yes	Yes	Yes	Yes	Yes	Yes	No	Yes	Yes	Yes	Yes	Yes	Yes	Yes	Yes	Yes	Yes	Yes	Yes	52-70	Male		No	No	No	Yes	No	Yes	Yes	No	No	No	Yes	$75,000 - $99,999	No	White
IP Address	100	206	anonymous	EN	Yes	No	Yes	Yes	Yes	No	Yes	Yes	No	Yes	No	No	No	Yes	No	No	No	Yes	No	Yes	Yes	23-36	Female		No	No	No	Yes	No	No	No	No	No	No	Yes	$50,000 - $74,999	No	White
IP Address	100	206	anonymous	EN	Yes	No	Yes	Yes	Yes	No	Yes	Yes	No	Yes	No	Yes	Yes	Yes	Yes	Yes	Yes	Yes	Yes	Yes	Yes	23-36	Female		No	Yes	No	Yes	Yes	No	Yes	No	No	No	Yes	$10,000 - $19,999	No	White
IP Address	100	232	anonymous	EN	Yes	Yes	Yes	Yes	Yes	Yes	Yes	Yes	No	Yes	Yes	Yes	Yes	Yes	Yes	Yes	Yes	Yes	Yes	Yes	Yes	37-51	Female		No	No	No	Yes	No	No	No	Yes	Yes	No	No	$75,000 - $99,999	No	White
IP Address	100	211	anonymous	EN	Yes	Yes	Yes	Yes	Yes	Yes	Yes	Yes	No	No	No	No	No	Yes	Yes	Yes	Yes	Yes	Yes	Yes	Yes	37-51	Male		No	Yes	No	Yes	Yes	Yes	Yes	No	Yes	No	Yes	$50,000 - $74,999	No	White
IP Address	100	227	anonymous	EN	Yes	Yes	Yes	Yes	Yes	Yes	Yes	Yes	No	Yes	Yes	Yes	Yes	Yes	Yes	Yes	Yes	Yes	Yes	Yes	Yes	37-51	Female		No	Yes	No	Yes	Yes	Yes	Yes	No	Yes	No	Yes	$20,000 - $34,999	No	White
IP Address	96	196	anonymous	EN	Yes	Yes	Yes	Yes	Yes	Yes	Yes	Yes	No	Yes	Yes	Yes	Yes	Yes	Yes	Yes	Yes	Yes	Yes	Yes	Yes	52-70	Male		No	No	No	Yes	No	No	No	No	No	No	Yes	$20,000 - $34,999	No	White
IP Address	100	98	anonymous	EN	Yes	Yes	Yes	Yes	Yes	Yes	Yes	Yes	No	Yes	Yes	Yes	Yes	Yes	Yes	Yes	Yes	Yes	Yes	Yes	Yes	23-36	Male		No	No	No	Yes	No	Yes	Yes	No	No	No	Yes	Less than $10,000	No	White
IP Address	100	203	anonymous	EN	Yes	Yes	Yes	Yes	Yes	Yes	Yes	Yes	No	Yes	Yes	Yes	Yes	Yes	Yes	Yes	Yes	Yes	Yes	Yes	Yes	37-51	Female		No	Yes	No	Yes	Yes	No	No	No	No	No	Yes	$100,000 - $149,999	No	White
IP Address	100	226	anonymous	EN	Yes	No	Yes	Yes	Yes	No	Yes	Yes	No	No	No	No	No	Yes	No	Yes	Yes	Yes	No	Yes	Yes	23-36	Female		Yes	No	No	Yes	No	No	No	No	No	No	No	$20,000 - $34,999	No	White
IP Address	100	378	anonymous	EN	Yes	Yes	Yes	Yes	Yes	Yes	Yes	Yes	No	Yes	Yes	Yes	Yes	No	No	No	No	Yes	Yes	Yes	Yes	37-51	Male		Yes	Yes	Yes	Yes	Yes	Yes	Yes	No	No	No	No	$10,000 - $19,999	No	White
IP Address	100	337	anonymous	EN	Yes	No	Yes	Yes	Yes	No	Yes	Yes	No	Yes	No	Yes	Yes	Yes	No	Yes	Yes	Yes	Yes	Yes	Yes	52-70	Female		No	Yes	No	Yes	Yes	Yes	No	No	Yes	No	Yes	$50,000 - $74,999	No	White
IP Address	96	150	anonymous	EN	Yes	No	Yes	Yes	Yes	No	Yes	Yes	No	Yes	No	Yes	Yes	Yes	No	Yes	Yes	Yes	No	Yes	Yes	23-36	Male		Yes	Yes	No	Yes	Yes	Yes	Yes	No	No	No	No	$20,000 - $34,999	No	White
IP Address	96	341	anonymous	EN	Yes	No	Yes	Yes	No	No	No	No	No	Yes	No	Yes	Yes	Yes	No	Yes	Yes	Yes	No	Yes	Yes	23-36	Male		No	No	No	Yes	No	No	No	No	No	No	No	$20,000 - $34,999	No	White
IP Address	100	228	anonymous	EN	Yes	Yes	Yes	Yes	Yes	Yes	Yes	Yes	No	Yes	Yes	Yes	Yes	Yes	Yes	Yes	Yes	Yes	Yes	Yes	Yes	37-51	Female		No	No	No	Yes	No	No	No	No	Yes	Yes	Yes	$75,000 - $99,999	No	White
IP Address	100	386	anonymous	EN	Yes	Yes	Yes	Yes	No	No	No	Yes	No	Yes	No	Yes	Yes	Yes	Yes	Yes	Yes	Yes	Yes	Yes	Yes	18-22	Male		No	No	No	Yes	No	No	No	No	No	No	No	$20,000 - $34,999	No	White
IP Address	100	151	anonymous	EN	Yes	Yes	Yes	Yes	Yes	Yes	Yes	Yes	No	No	No	No	No	Yes	No	Yes	Yes	Yes	Yes	Yes	Yes	23-36	Female		No	Yes	No	Yes	Yes	Yes	Yes	No	No	No	Yes	$75,000 - $99,999	No	White
IP Address	100	205	anonymous	EN	Yes	Yes	Yes	Yes	Yes	Yes	Yes	Yes	No	Yes	No	Yes	Yes	Yes	Yes	Yes	Yes	Yes	Yes	Yes	Yes	37-51	Male		No	No	No	Yes	No	Yes	No	No	No	No	No	$50,000 - $74,999	No	White
IP Address	100	207	anonymous	EN	Yes	No	Yes	Yes	Yes	No	Yes	Yes	No	Yes	No	Yes	Yes	Yes	No	Yes	Yes	Yes	No	Yes	Yes	52-70	Female		No	No	No	Yes	No	No	No	No	No	No	No	$20,000 - $34,999	No	White
IP Address	100	225	anonymous	EN	Yes	Yes	Yes	Yes	Yes	No	Yes	Yes	No	Yes	No	Yes	Yes	Yes	Yes	Yes	Yes	Yes	Yes	Yes	Yes	52-70	Female		No	No	No	Yes	No	Yes	Yes	No	No	Yes	Yes	$50,000 - $74,999	No	White
IP Address	100	291	anonymous	EN	Yes	Yes	Yes	Yes	No	No	No	No	No	Yes	Yes	Yes	Yes	Yes	Yes	Yes	Yes	Yes	Yes	Yes	Yes	23-36	Male		No	No	No	Yes	Yes	Yes	No	No	Yes	No	Yes	$10,000 - $19,999	No	White
IP Address	100	227	anonymous	EN	Yes	No	Yes	Yes	No	No	No	No	No	No	No	No	No	Yes	No	Yes	Yes	No	No	No	No	18-22	Male		No	No	No	Yes	Yes	Yes	No	No	Yes	No	Yes	$20,000 - $34,999	No	White
IP Address	100	181	anonymous	EN	Yes	Yes	Yes	Yes	No	No	No	No	No	Yes	Yes	Yes	Yes	Yes	Yes	Yes	Yes	Yes	Yes	Yes	Yes	23-36	Male		No	No	No	Yes	No	No	No	No	No	No	Yes	$50,000 - $74,999	No	White
IP Address	96	260	anonymous	EN	Yes	No	Yes	Yes	Yes	No	Yes	Yes	No	Yes	No	Yes	Yes	Yes	Yes	Yes	Yes	Yes	No	Yes	Yes	52-70	Male		No	No	No	Yes	No	No	No	No	No	No	Yes	$20,000 - $34,999	No	White
IP Address	100	240	anonymous	EN	Yes	No	Yes	Yes	Yes	No	Yes	Yes	No	No	No	No	No	Yes	No	Yes	Yes	Yes	Yes	Yes	Yes	23-36	Male		No	Yes	No	Yes	Yes	Yes	Yes	Yes	No	No	No	$20,000 - $34,999	No	White
IP Address	100	75	anonymous	EN	Yes	Yes	Yes	Yes	Yes	Yes	Yes	Yes	No	Yes	Yes	Yes	Yes	Yes	Yes	Yes	Yes	Yes	Yes	Yes	Yes	23-36	Male		No	No	No	Yes	No	Yes	Yes	No	No	No	No	$50,000 - $74,999	No	White
IP Address	100	644	anonymous	EN	Yes	No	Yes	Yes	No	No	No	No	No	Yes	No	Yes	No	Yes	No	Yes	No	Yes	Yes	Yes	Yes	23-36	Male		No	Yes	No	Yes	No	Yes	Yes	No	Yes	No	No	$50,000 - $74,999	No	White
IP Address	96	202	anonymous	EN	Yes	No	Yes	Yes	No	No	No	No	No	Yes	No	Yes	Yes	Yes	No	Yes	Yes	Yes	Yes	Yes	Yes	23-36	Male		No	No	No	Yes	No	No	No	Yes	Yes	No	Yes	$35,000 - $49,999	No	White
IP Address	100	178	anonymous	EN	Yes	Yes	Yes	Yes	Yes	Yes	Yes	Yes	No	Yes	Yes	No	Yes	Yes	Yes	Yes	Yes	Yes	Yes	Yes	Yes	23-36	Male		No	Yes	No	Yes	Yes	Yes	Yes	No	Yes	No	No	$10,000 - $19,999	No	White
IP Address	100	200	anonymous	EN	Yes	Yes	Yes	Yes	Yes	Yes	Yes	Yes	No	No	No	No	No	Yes	Yes	Yes	Yes	Yes	Yes	Yes	Yes	23-36	Female		No	Yes	No	Yes	Yes	Yes	Yes	No	No	Yes	No	$100,000 - $149,999	No	White
IP Address	100	196	anonymous	EN	Yes	No	Yes	Yes	Yes	No	Yes	Yes	No	Yes	No	Yes	Yes	Yes	No	Yes	Yes	Yes	No	Yes	Yes	52-70	Male		Yes	No	Yes	Yes	No	No	No	No	No	No	No	$10,000 - $19,999	No	White
IP Address	96	335	anonymous	EN	Yes	No	Yes	Yes	Yes	No	Yes	Yes	No	Yes	No	Yes	Yes	Yes	Yes	Yes	Yes	Yes	Yes	Yes	Yes	52-70	Female		No	No	No	Yes	No	Yes	Yes	No	No	No	No	Less than $10,000	No	White
IP Address	100	155	anonymous	EN	Yes	No	Yes	Yes	No	No	No	No	No	No	No	No	No	Yes	No	Yes	Yes	Yes	Yes	Yes	Yes	23-36	Female		No	No	No	Yes	No	Yes	No	No	No	Yes	No	$10,000 - $19,999	No	White
IP Address	100	398	anonymous	EN	Yes	Yes	Yes	Yes	Yes	Yes	Yes	Yes	No	Yes	Yes	Yes	Yes	Yes	Yes	Yes	Yes	Yes	Yes	Yes	Yes	52-70	Female		No	No	No	Yes	No	Yes	Yes	No	Yes	No	No	$35,000 - $49,999	No	White
IP Address	100	119	anonymous	EN	No	No	No	No	Yes	Yes	Yes	Yes	No	No	No	No	No	Yes	No	Yes	Yes	Yes	Yes	Yes	Yes	23-36	Female		No	No	No	Yes	No	Yes	No	No	No	No	No	$20,000 - $34,999	No	White
IP Address	100	1103	anonymous	EN	No	No	No	No	No	No	No	No	No	No	No	No	No	No	No	No	No	No	No	No	No	52-70	Female		Yes	No	No	Yes	No	Yes	Yes	No	No	No	No	$10,000 - $19,999	No	White
IP Address	100	116	anonymous	EN	Yes	Yes	Yes	Yes	No	No	No	No	No	Yes	Yes	Yes	Yes	Yes	Yes	Yes	Yes	Yes	Yes	Yes	Yes	37-51	Female		No	No	No	Yes	No	No	Yes	No	Yes	No	No	$100,000 - $149,999	No	White
IP Address	100	229	anonymous	EN	Yes	Yes	Yes	Yes	Yes	Yes	Yes	Yes	No	Yes	Yes	Yes	Yes	Yes	Yes	Yes	Yes	Yes	Yes	Yes	Yes	52-70	Male		No	No	No	Yes	No	Yes	Yes	No	No	Yes	Yes	$100,000 - $149,999	No	White
IP Address	100	143	anonymous	EN	No	No	No	No	No	No	No	No	No	No	No	No	No	Yes	Yes	Yes	Yes	Yes	Yes	Yes	Yes	23-36	Male		Yes	No	Yes	Yes	No	Yes	Yes	No	Yes	No	No	$100,000 - $149,999	No	White
IP Address	100	186	anonymous	EN	No	No	No	Yes	No	No	No	Yes	No	No	No	No	Yes	No	No	No	Yes	No	No	No	Yes	37-51	Male		No	No	No	Yes	No	No	Yes	No	No	No	No	$20,000 - $34,999	No	White
IP Address	100	113	anonymous	EN	No	No	No	No	No	No	No	No	No	No	No	No	No	Yes	Yes	Yes	Yes	No	No	No	No	23-36	Male		No	No	No	Yes	No	No	No	No	No	No	No	$50,000 - $74,999	No	White
IP Address	100	347	anonymous	EN	Yes	No	Yes	Yes	Yes	No	Yes	Yes	No	Yes	No	Yes	Yes	Yes	No	Yes	Yes	Yes	No	Yes	Yes	23-36	Female		No	No	No	Yes	No	Yes	No	No	No	No	Yes	$35,000 - $49,999	No	White
IP Address	100	1245	anonymous	EN	Yes	Yes	Yes	Yes	Yes	Yes	Yes	Yes	No	Yes	Yes	Yes	Yes	Yes	Yes	Yes	Yes	Yes	Yes	Yes	Yes	23-36	Female		No	No	No	Yes	No	No	No	No	No	No	No	$50,000 - $74,999	No	White
IP Address	100	441	anonymous	EN	Yes	No	Yes	Yes	Yes	No	Yes	Yes	No	Yes	No	Yes	Yes	Yes	No	Yes	Yes	Yes	No	Yes	Yes	23-36	Male		No	No	No	Yes	No	No	No	No	No	No	No	$20,000 - $34,999	No	White
IP Address	100	273	anonymous	EN	Yes	Yes	Yes	Yes	Yes	Yes	Yes	Yes	No	Yes	Yes	Yes	Yes	No	No	No	No	Yes	Yes	Yes	Yes	52-70	Female		No	No	No	Yes	No	Yes	No	No	No	No	No	$10,000 - $19,999	No	White
IP Address	100	251	anonymous	EN	Yes	Yes	Yes	Yes	No	No	No	No	No	Yes	No	Yes	Yes	Yes	No	Yes	Yes	Yes	No	Yes	Yes	52-70	Female		No	Yes	No	Yes	Yes	No	No	No	No	No	Yes	$50,000 - $74,999	No	White
IP Address	100	166	anonymous	EN	Yes	No	Yes	Yes	Yes	No	Yes	Yes	No	Yes	No	Yes	Yes	Yes	Yes	Yes	Yes	Yes	Yes	Yes	Yes	23-36	Male		Yes	No	Yes	Yes	No	No	No	No	No	No	No	$10,000 - $19,999	No	White
IP Address	100	192	anonymous	EN	Yes	No	Yes	Yes	Yes	No	Yes	Yes	No	Yes	No	Yes	Yes	Yes	Yes	Yes	Yes	Yes	Yes	Yes	Yes	37-51	Female		No	No	No	Yes	No	No	No	No	No	No	No	$75,000 - $99,999	No	White
IP Address	100	457	anonymous	EN	Yes	No	Yes	No	No	No	No	No	No	Yes	No	Yes	No	Yes	No	Yes	No	Yes	No	Yes	No	37-51	Male		Yes	No	No	Yes	No	No	No	No	No	No	No	$10,000 - $19,999	No	White
IP Address	96	267	anonymous	EN	Yes	No	Yes	Yes	No	No	No	No	No	Yes	No	Yes	Yes	Yes	No	Yes	Yes	Yes	No	Yes	Yes	37-51	Female		No	Yes	No	Yes	Yes	No	No	No	No	No	Yes	$35,000 - $49,999	No	White
IP Address	100	149	anonymous	EN	Yes	Yes	Yes	Yes	Yes	Yes	Yes	Yes	No	Yes	Yes	Yes	Yes	Yes	Yes	Yes	Yes	Yes	Yes	Yes	Yes	23-36	Male		Yes	Yes	No	Yes	Yes	Yes	Yes	No	No	No	No	$20,000 - $34,999	No	White
IP Address	100	236	anonymous	EN	Yes	No	Yes	Yes	Yes	No	Yes	Yes	No	Yes	No	Yes	Yes	Yes	No	Yes	Yes	Yes	No	Yes	Yes	52-70	Female		No	No	No	Yes	No	Yes	Yes	No	No	Yes	Yes	$35,000 - $49,999	No	White
IP Address	100	305	anonymous	EN	Yes	Yes	Yes	Yes	Yes	No	Yes	No	No	No	No	No	No	Yes	No	Yes	Yes	Yes	Yes	Yes	Yes	23-36	Female		No	No	No	Yes	No	No	Yes	No	No	No	No	$20,000 - $34,999	No	White
IP Address	100	168	anonymous	EN	Yes	No	Yes	Yes	Yes	No	Yes	Yes	No	Yes	No	Yes	Yes	Yes	No	Yes	Yes	Yes	No	Yes	Yes	23-36	Male		No	No	No	Yes	No	No	No	No	No	No	No	$35,000 - $49,999	No	White
IP Address	96	257	anonymous	EN	Yes	Yes	Yes	Yes	Yes	No	Yes	Yes	No	Yes	No	Yes	Yes	Yes	No	Yes	Yes	Yes	No	Yes	Yes	18-22	Male		No	No	Yes	Yes	Yes	Yes	Yes	No	No	No	Yes	$10,000 - $19,999	No	White
IP Address	100	249	anonymous	EN	Yes	Yes	Yes	Yes	Yes	Yes	Yes	Yes	No	Yes	Yes	Yes	Yes	Yes	Yes	Yes	Yes	Yes	Yes	Yes	Yes	23-36	Female		No	Yes	No	Yes	Yes	Yes	Yes	No	No	No	Yes	$20,000 - $34,999	No	White
IP Address	96	406	anonymous	EN	Yes	Yes	Yes	Yes	Yes	Yes	Yes	Yes	No	Yes	Yes	Yes	Yes	Yes	Yes	Yes	Yes	Yes	Yes	Yes	Yes	52-70	Male		No	No	No	Yes	No	Yes	No	No	No	No	No	$100,000 - $149,999	No	White
IP Address	100	166	anonymous	EN	No	No	Yes	Yes	Yes	No	Yes	No	No	Yes	No	Yes	No	Yes	No	Yes	No	Yes	No	Yes	No	18-22	Male		Yes	Yes	Yes	Yes	Yes	Yes	Yes	Yes	Yes	Yes	Yes	$50,000 - $74,999	No	White
IP Address	100	178	anonymous	EN	Yes	No	Yes	Yes	Yes	No	Yes	Yes	No	Yes	No	No	No	Yes	No	No	No	Yes	No	No	No	52-70	Female		No	No	No	Yes	No	Yes	Yes	No	No	Yes	No	$75,000 - $99,999	No	White
IP Address	100	171	anonymous	EN	Yes	Yes	Yes	Yes	Yes	Yes	Yes	Yes	No	Yes	Yes	Yes	Yes	Yes	No	Yes	Yes	Yes	No	Yes	Yes	23-36	Male		No	Yes	No	Yes	Yes	Yes	Yes	No	No	No	No	$50,000 - $74,999	No	White
IP Address	100	289	anonymous	EN	Yes	No	Yes	Yes	Yes	No	Yes	Yes	No	Yes	No	Yes	Yes	Yes	No	Yes	Yes	Yes	No	Yes	Yes	23-36	Female		No	No	No	Yes	No	No	No	No	No	No	No	$20,000 - $34,999	No	White
IP Address	100	287	anonymous	EN	Yes	Yes	Yes	Yes	Yes	Yes	Yes	Yes	No	Yes	Yes	Yes	Yes	Yes	Yes	Yes	Yes	Yes	Yes	Yes	Yes	37-51	Female		Yes	Yes	Yes	Yes	Yes	No	Yes	Yes	Yes	No	No	$10,000 - $19,999	No	White
IP Address	100	164	anonymous	EN	Yes	No	Yes	Yes	No	No	No	No	No	Yes	No	Yes	Yes	Yes	No	Yes	Yes	Yes	No	Yes	Yes	23-36	Female		No	Yes	No	Yes	No	Yes	No	No	No	Yes	Yes	$20,000 - $34,999	No	White
IP Address	100	157	anonymous	EN	Yes	Yes	Yes	Yes	Yes	Yes	Yes	Yes	No	Yes	Yes	Yes	Yes	Yes	Yes	Yes	Yes	Yes	Yes	Yes	Yes	23-36	Male		Yes	No	No	Yes	No	No	Yes	No	No	No	No	$100,000 - $149,999	No	White
IP Address	100	130	anonymous	EN	Yes	No	Yes	Yes	Yes	No	Yes	Yes	No	Yes	No	Yes	Yes	Yes	No	Yes	Yes	Yes	No	Yes	Yes	37-51	Female		No	Yes	No	Yes	Yes	No	Yes	No	No	No	No	$50,000 - $74,999	No	White
IP Address	96	135	anonymous	EN	Yes	Yes	Yes	Yes	Yes	Yes	Yes	Yes	No	Yes	Yes	Yes	Yes	Yes	Yes	Yes	Yes	Yes	Yes	Yes	Yes	23-36	Male		No	No	No	Yes	No	Yes	Yes	No	Yes	No	No	$20,000 - $34,999	No	White
IP Address	100	178	anonymous	EN	Yes	Yes	Yes	Yes	Yes	Yes	Yes	Yes	No	Yes	No	Yes	Yes	Yes	No	Yes	Yes	Yes	Yes	Yes	Yes	37-51	Male		No	No	No	Yes	No	Yes	No	No	No	No	Yes	$100,000 - $149,999	No	White
IP Address	100	154	anonymous	EN	Yes	Yes	Yes	Yes	No	No	No	No	No	Yes	Yes	Yes	Yes	Yes	Yes	Yes	Yes	Yes	Yes	Yes	Yes	23-36	Male		No	No	No	Yes	No	No	No	No	No	No	No	$75,000 - $99,999	No	White
IP Address	100	208	anonymous	EN	Yes	Yes	Yes	Yes	No	No	No	No	No	Yes	Yes	Yes	Yes	Yes	Yes	Yes	Yes	Yes	Yes	Yes	Yes	37-51	Male		No	No	No	Yes	Yes	Yes	Yes	No	Yes	No	No	$20,000 - $34,999	No	White
IP Address	100	156	anonymous	EN	Yes	Yes	Yes	Yes	Yes	Yes	Yes	Yes	No	Yes	Yes	Yes	Yes	Yes	Yes	Yes	Yes	Yes	Yes	Yes	Yes	23-36	Female		No	No	No	Yes	No	Yes	Yes	No	No	No	Yes	$35,000 - $49,999	No	White
IP Address	100	107	anonymous	EN	Yes	Yes	Yes	Yes	No	Yes	No	Yes	No	Yes	No	No	Yes	No	Yes	No	Yes	Yes	Yes	No	No	23-36	Male		No	No	No	Yes	No	Yes	No	No	Yes	No	No	$35,000 - $49,999	No	White
IP Address	100	213	anonymous	EN	Yes	Yes	Yes	Yes	Yes	Yes	Yes	Yes	No	Yes	Yes	Yes	Yes	Yes	Yes	Yes	Yes	Yes	Yes	Yes	Yes	23-36	Female		Yes	Yes	Yes	Yes	Yes	Yes	Yes	No	No	No	No	$10,000 - $19,999	No	White
IP Address	100	220	anonymous	EN	Yes	No	Yes	Yes	Yes	No	Yes	Yes	No	Yes	No	Yes	Yes	Yes	No	Yes	Yes	Yes	No	Yes	Yes	52-70	Male		No	No	No	Yes	No	Yes	Yes	No	No	No	No	$50,000 - $74,999	No	White
IP Address	100	142	anonymous	EN	Yes	No	Yes	Yes	Yes	No	Yes	Yes	No	Yes	No	Yes	Yes	Yes	No	Yes	Yes	Yes	Yes	Yes	Yes	37-51	Male		No	No	No	Yes	No	No	No	No	No	No	No	$35,000 - $49,999	No	White
IP Address	100	111	anonymous	EN	Yes	Yes	Yes	Yes	Yes	Yes	Yes	Yes	No	Yes	Yes	Yes	Yes	Yes	Yes	Yes	Yes	Yes	Yes	Yes	Yes	23-36	Male		No	No	No	Yes	No	No	Yes	No	No	Yes	No	$150,000 or More	No	White
IP Address	100	280	anonymous	EN	Yes	No	No	Yes	Yes	No	No	No	No	Yes	No	No	No	Yes	Yes	Yes	Yes	Yes	Yes	Yes	Yes	23-36	Male		No	No	No	Yes	No	No	No	No	Yes	No	No	$100,000 - $149,999	No	White
IP Address	96	299	anonymous	EN	Yes	No	Yes	Yes	Yes	Yes	Yes	Yes	No	Yes	No	Yes	Yes	Yes	Yes	Yes	Yes	Yes	Yes	Yes	Yes	23-36	Male		No	No	No	Yes	No	No	No	No	Yes	No	No	$50,000 - $74,999	No	White
IP Address	100	273	anonymous	EN	Yes	Yes	Yes	Yes	Yes	Yes	Yes	Yes	No	Yes	Yes	Yes	Yes	Yes	Yes	Yes	Yes	Yes	Yes	Yes	Yes	23-36	Female		No	No	No	Yes	No	No	No	No	No	Yes	Yes	$35,000 - $49,999	No	White
IP Address	100	278	anonymous	EN	Yes	No	Yes	No	Yes	No	Yes	No	No	No	No	No	No	No	No	No	No	Yes	Yes	Yes	Yes	52-70	Male		Yes	Yes	Yes	Yes	Yes	Yes	Yes	No	No	No	No	$20,000 - $34,999	No	White
IP Address	100	286	anonymous	EN	No	No	No	Yes	No	No	No	No	No	No	No	No	No	No	No	No	No	Yes	Yes	Yes	Yes	23-36	Male		No	No	No	Yes	No	No	No	No	No	Yes	No	$75,000 - $99,999	No	White
IP Address	100	276	anonymous	EN	Yes	Yes	Yes	Yes	Yes	Yes	Yes	Yes	No	Yes	Yes	Yes	Yes	Yes	Yes	Yes	Yes	Yes	Yes	Yes	Yes	37-51	Male		Yes	No	No	Yes	No	Yes	Yes	No	No	No	Yes	$20,000 - $34,999	No	White
IP Address	96	202	anonymous	EN	Yes	No	Yes	Yes	Yes	No	Yes	Yes	No	No	No	No	No	Yes	Yes	Yes	Yes	Yes	Yes	Yes	Yes	23-36	Female		No	No	No	Yes	No	Yes	Yes	No	No	No	Yes	$100,000 - $149,999	No	White
IP Address	100	323	anonymous	EN	Yes	Yes	Yes	Yes	Yes	Yes	Yes	Yes	No	No	No	No	No	Yes	Yes	Yes	Yes	Yes	Yes	Yes	Yes	52-70	Male		Yes	No	Yes	Yes	No	Yes	No	No	No	No	Yes	$35,000 - $49,999	No	White
IP Address	100	353	anonymous	EN	Yes	Yes	Yes	Yes	Yes	Yes	Yes	Yes	No	Yes	Yes	Yes	Yes	Yes	Yes	Yes	Yes	Yes	Yes	Yes	Yes	37-51	Female		No	No	No	Yes	No	No	No	No	Yes	Yes	Yes	$100,000 - $149,999	No	White
IP Address	100	194	anonymous	EN	Yes	No	Yes	Yes	No	No	No	No	No	No	No	No	No	No	No	No	No	No	No	No	No	23-36	Female		No	No	No	Yes	No	No	No	No	No	No	Yes	$50,000 - $74,999	No	White
IP Address	100	164	anonymous	EN	Yes	Yes	Yes	Yes	Yes	Yes	Yes	Yes	No	Yes	Yes	Yes	Yes	Yes	Yes	Yes	Yes	Yes	Yes	Yes	Yes	23-36	Female		No	Yes	No	Yes	Yes	No	No	No	Yes	No	Yes	Less than $10,000	No	White
IP Address	100	69	anonymous	EN	Yes	Yes	Yes	Yes	Yes	Yes	Yes	Yes	No	Yes	Yes	Yes	Yes	Yes	Yes	Yes	Yes	Yes	Yes	Yes	Yes	37-51	Male		No	No	No	Yes	No	No	No	No	No	Yes	Yes	$35,000 - $49,999	No	White
IP Address	100	177	anonymous	EN	Yes	Yes	Yes	Yes	Yes	Yes	Yes	Yes	No	Yes	Yes	Yes	Yes	Yes	Yes	Yes	Yes	Yes	Yes	Yes	Yes	23-36	Female		No	No	No	Yes	No	No	Yes	No	Yes	No	Yes	$20,000 - $34,999	No	White
IP Address	100	220	anonymous	EN	Yes	Yes	Yes	Yes	Yes	Yes	Yes	Yes	No	Yes	Yes	Yes	Yes	Yes	Yes	Yes	Yes	Yes	Yes	Yes	Yes	52-70	Female		No	Yes	No	Yes	No	Yes	Yes	No	Yes	Yes	No	$150,000 or More	No	White
IP Address	100	235	anonymous	EN	No	No	No	Yes	No	No	No	Yes	No	No	No	No	No	No	No	No	No	No	No	No	No	23-36	Female		No	No	No	Yes	No	No	Yes	No	No	No	No	$20,000 - $34,999	No	White
IP Address	100	180	anonymous	EN	Yes	No	Yes	Yes	Yes	No	Yes	Yes	No	Yes	No	Yes	Yes	Yes	No	Yes	Yes	Yes	Yes	Yes	Yes	23-36	Female		No	No	No	Yes	No	Yes	Yes	No	No	Yes	Yes	$100,000 - $149,999	No	White
IP Address	100	186	anonymous	EN	Yes	Yes	Yes	Yes	Yes	Yes	Yes	Yes	No	Yes	Yes	Yes	Yes	Yes	Yes	Yes	Yes	Yes	Yes	Yes	Yes	52-70	Male		No	No	No	Yes	No	No	No	No	No	No	No	$20,000 - $34,999	No	White
IP Address	100	340	anonymous	EN	Yes	No	Yes	Yes	Yes	No	Yes	Yes	No	Yes	No	Yes	Yes	Yes	No	Yes	Yes	Yes	No	No	No	52-70	Female		No	No	No	Yes	No	No	No	No	No	No	No	$35,000 - $49,999	No	White
IP Address	96	232	anonymous	EN	Yes	No	Yes	Yes	Yes	No	Yes	Yes	No	Yes	No	Yes	Yes	Yes	No	Yes	Yes	Yes	Yes	Yes	Yes	37-51	Female		Yes	Yes	No	Yes	Yes	No	Yes	No	Yes	No	Yes	$35,000 - $49,999	No	White
IP Address	100	249	anonymous	EN	No	No	No	No	No	No	No	No	No	No	No	No	No	No	No	No	No	No	No	No	No	23-36	Male		No	No	No	Yes	No	Yes	Yes	No	No	No	No	Less than $10,000	No	White
IP Address	100	120	anonymous	EN	Yes	Yes	Yes	Yes	Yes	Yes	Yes	Yes	No	No	No	No	No	No	No	No	No	Yes	Yes	Yes	Yes	23-36	Male		No	No	No	Yes	No	No	No	No	No	No	No	$150,000 or More	No	White
IP Address	96	326	anonymous	EN	Yes	Yes	Yes	Yes	Yes	Yes	Yes	Yes	No	Yes	Yes	Yes	Yes	Yes	Yes	Yes	Yes	Yes	Yes	Yes	Yes	52-70	Male		No	No	No	Yes	No	No	Yes	No	Yes	No	No	$100,000 - $149,999	No	White
IP Address	100	185	anonymous	EN	Yes	Yes	Yes	Yes	Yes	Yes	Yes	Yes	No	Yes	Yes	Yes	Yes	Yes	Yes	Yes	Yes	Yes	Yes	Yes	Yes	18-22	Female		No	No	No	Yes	No	No	No	No	No	No	No	$20,000 - $34,999	No	White
IP Address	100	240	anonymous	EN	Yes	Yes	Yes	Yes	Yes	Yes	Yes	Yes	No	Yes	Yes	Yes	Yes	Yes	Yes	Yes	Yes	Yes	Yes	Yes	Yes	23-36	Female		No	No	No	Yes	No	Yes	Yes	No	No	No	No	$20,000 - $34,999	No	White
IP Address	100	150	anonymous	EN	Yes	No	Yes	Yes	Yes	No	Yes	Yes	No	Yes	No	Yes	No	No	No	Yes	Yes	No	No	No	No	37-51	Female		No	No	No	Yes	Yes	Yes	No	No	No	No	Yes	$10,000 - $19,999	No	White
IP Address	96	185	anonymous	EN	Yes	No	Yes	Yes	Yes	Yes	Yes	Yes	No	Yes	No	Yes	Yes	Yes	Yes	Yes	Yes	Yes	Yes	Yes	Yes	23-36	Male		No	No	No	Yes	No	No	No	No	No	No	No	$50,000 - $74,999	No	White
IP Address	96	308	anonymous	EN	Yes	Yes	Yes	Yes	Yes	Yes	Yes	Yes	No	Yes	Yes	Yes	Yes	Yes	Yes	Yes	Yes	Yes	Yes	Yes	Yes	52-70	Female		No	Yes	No	Yes	No	Yes	No	No	No	Yes	Yes	$20,000 - $34,999	No	White
IP Address	96	169	anonymous	EN	Yes	Yes	Yes	Yes	Yes	Yes	Yes	Yes	No	No	No	No	No	Yes	Yes	Yes	Yes	Yes	Yes	Yes	Yes	37-51	Male		No	No	No	Yes	No	No	No	No	No	Yes	Yes	$35,000 - $49,999	No	White
IP Address	100	170	anonymous	EN	Yes	No	Yes	Yes	No	No	No	No	No	Yes	No	Yes	Yes	Yes	Yes	Yes	Yes	Yes	Yes	Yes	Yes	37-51	Male		No	No	No	Yes	No	Yes	No	No	Yes	No	Yes	$100,000 - $149,999	No	White
IP Address	100	119	anonymous	EN	Yes	No	Yes	Yes	Yes	No	Yes	Yes	No	Yes	No	Yes	No	Yes	No	Yes	No	Yes	No	Yes	No	23-36	Female		No	No	No	Yes	No	No	Yes	No	No	No	Yes	$100,000 - $149,999	No	White
IP Address	100	205	anonymous	EN	Yes	Yes	Yes	Yes	No	No	No	No	No	No	No	No	No	Yes	Yes	Yes	Yes	Yes	Yes	Yes	Yes	37-51	Male		No	No	No	Yes	No	Yes	Yes	No	No	No	No	$75,000 - $99,999	No	White
IP Address	100	122	anonymous	EN	Yes	Yes	Yes	Yes	Yes	Yes	Yes	Yes	No	Yes	Yes	Yes	Yes	Yes	Yes	Yes	Yes	Yes	Yes	Yes	Yes	23-36	Male		No	Yes	No	Yes	Yes	Yes	Yes	No	No	Yes	Yes	$20,000 - $34,999	No	White
IP Address	100	138	anonymous	EN	Yes	No	Yes	Yes	Yes	No	Yes	Yes	No	Yes	Yes	Yes	Yes	Yes	No	Yes	Yes	Yes	Yes	Yes	Yes	23-36	Female		No	No	No	Yes	No	Yes	Yes	No	No	No	No	$75,000 - $99,999	No	White
IP Address	100	266	anonymous	EN	No	No	No	No	No	No	No	No	No	No	No	No	No	No	No	No	No	No	No	No	No	37-51	Female		No	No	No	Yes	No	No	No	No	No	No	No	$50,000 - $74,999	No	White
IP Address	100	159	anonymous	EN	Yes	No	Yes	Yes	Yes	No	Yes	Yes	No	Yes	No	Yes	Yes	Yes	No	Yes	Yes	Yes	No	Yes	Yes	23-36	Male		No	No	No	Yes	No	No	Yes	No	No	No	No	$150,000 or More	No	White
IP Address	100	687	anonymous	EN	No	No	Yes	No	No	Yes	No	Yes	No	No	No	No	No	No	No	No	No	No	Yes	No	No	23-36	Male		No	No	No	Yes	No	No	No	No	No	No	No	$75,000 - $99,999	No	White
IP Address	100	138	anonymous	EN	Yes	Yes	Yes	Yes	No	No	No	No	No	Yes	Yes	Yes	Yes	Yes	Yes	Yes	Yes	Yes	Yes	Yes	Yes	52-70	Female		No	No	No	Yes	No	No	No	No	No	No	No	$100,000 - $149,999	No	White
IP Address	96	225	anonymous	EN	Yes	No	Yes	Yes	Yes	No	Yes	Yes	No	Yes	No	Yes	Yes	Yes	Yes	Yes	Yes	Yes	Yes	Yes	Yes	52-70	Male		No	No	No	Yes	No	No	Yes	No	No	No	Yes	$50,000 - $74,999	No	White
IP Address	100	230	anonymous	EN	Yes	No	Yes	Yes	Yes	No	Yes	Yes	No	Yes	No	Yes	Yes	Yes	No	Yes	Yes	Yes	Yes	Yes	Yes	23-36	Female		No	Yes	No	Yes	Yes	No	No	No	Yes	No	No	$100,000 - $149,999	No	White
IP Address	100	270	anonymous	EN	Yes	No	Yes	Yes	Yes	No	Yes	Yes	No	No	No	No	No	Yes	No	Yes	Yes	Yes	No	Yes	Yes	37-51	Female		No	No	No	Yes	No	No	No	No	No	Yes	Yes	$10,000 - $19,999	No	White
IP Address	100	351	anonymous	EN	Yes	No	Yes	Yes	Yes	No	Yes	Yes	No	Yes	No	Yes	Yes	Yes	Yes	Yes	Yes	Yes	Yes	Yes	Yes	71-88	Male		No	Yes	No	Yes	No	No	No	No	Yes	No	No	$75,000 - $99,999	No	White
IP Address	100	115	anonymous	EN	Yes	No	Yes	Yes	No	No	No	No	No	Yes	No	Yes	Yes	No	No	No	No	No	No	No	No	23-36	Male		No	Yes	No	Yes	Yes	No	Yes	No	No	No	Yes	$35,000 - $49,999	No	White
IP Address	100	341	anonymous	EN	Yes	Yes	Yes	Yes	Yes	Yes	Yes	Yes	No	Yes	Yes	Yes	No	Yes	No	Yes	No	Yes	Yes	Yes	Yes	23-36	Female		No	No	No	Yes	No	No	No	No	Yes	No	No	$50,000 - $74,999	No	White
IP Address	100	220	anonymous	EN	Yes	Yes	Yes	Yes	Yes	No	Yes	Yes	No	Yes	No	Yes	Yes	Yes	Yes	Yes	Yes	Yes	Yes	Yes	Yes	37-51	Male		No	No	No	Yes	No	Yes	No	No	No	No	Yes	$50,000 - $74,999	No	White
IP Address	100	120	anonymous	EN	No	No	No	No	No	No	No	No	No	No	No	No	No	No	No	No	No	No	No	No	No	23-36	Male		No	Yes	No	Yes	No	Yes	No	No	No	No	Yes	$20,000 - $34,999	No	White
IP Address	100	340	anonymous	EN	Yes	No	Yes	Yes	Yes	No	Yes	Yes	No	No	No	No	No	Yes	No	Yes	Yes	Yes	No	Yes	Yes	52-70	Male		Yes	Yes	Yes	Yes	Yes	No	No	No	No	No	No	$10,000 - $19,999	No	White
IP Address	100	139	anonymous	EN	No	No	No	No	No	No	No	No	No	No	No	No	No	Yes	Yes	Yes	Yes	Yes	No	Yes	Yes	23-36	Female		Yes	No	Yes	Yes	No	No	No	No	No	No	Yes	$10,000 - $19,999	No	White
IP Address	100	295	anonymous	EN	No	No	No	Yes	No	No	No	No	No	No	No	No	No	No	No	No	No	Yes	Yes	Yes	Yes	23-36	Male		No	No	No	Yes	No	No	No	No	Yes	No	No	$150,000 or More	No	White
IP Address	100	205	anonymous	EN	Yes	No	Yes	Yes	Yes	No	Yes	Yes	No	No	No	No	No	Yes	No	Yes	Yes	Yes	No	Yes	Yes	23-36	Female		No	No	No	Yes	No	No	No	No	No	No	No	$50,000 - $74,999	No	White
IP Address	96	196	anonymous	EN	Yes	No	Yes	Yes	No	No	No	No	No	No	No	No	No	No	No	No	No	Yes	Yes	Yes	Yes	23-36	Male		No	No	No	Yes	No	Yes	Yes	No	No	No	No	$50,000 - $74,999	No	White
IP Address	100	177	anonymous	EN	Yes	Yes	Yes	Yes	No	No	No	No	No	No	No	No	No	Yes	No	No	Yes	Yes	Yes	Yes	Yes	18-22	Male		No	No	No	Yes	No	No	No	No	Yes	Yes	No	$35,000 - $49,999	No	White
IP Address	96	168	anonymous	EN	Yes	No	Yes	Yes	Yes	No	Yes	No	No	Yes	No	Yes	No	Yes	No	No	No	Yes	No	No	No	52-70	Male		No	No	No	Yes	No	No	No	No	No	No	Yes	$50,000 - $74,999	No	White
IP Address	100	101	anonymous	EN	Yes	No	Yes	Yes	No	No	No	No	No	Yes	No	Yes	Yes	No	No	Yes	Yes	Yes	Yes	Yes	Yes	23-36	Male		No	Yes	No	Yes	Yes	No	No	No	No	No	No	$20,000 - $34,999	No	White
IP Address	100	191	anonymous	EN	Yes	No	Yes	Yes	Yes	Yes	Yes	No	No	Yes	No	Yes	No	No	No	No	No	Yes	Yes	Yes	Yes	52-70	Female		No	No	No	Yes	Yes	Yes	Yes	No	Yes	No	No	$35,000 - $49,999	No	White
IP Address	100	176	anonymous	EN	Yes	Yes	Yes	Yes	Yes	Yes	Yes	Yes	No	No	No	No	No	No	No	No	No	Yes	Yes	Yes	Yes	37-51	Male		No	No	No	Yes	No	Yes	Yes	No	No	No	No	$35,000 - $49,999	No	White
IP Address	100	119	anonymous	EN	Yes	No	Yes	Yes	Yes	No	Yes	Yes	No	Yes	No	Yes	Yes	Yes	No	Yes	Yes	Yes	No	Yes	Yes	23-36	Female		No	No	No	Yes	No	Yes	Yes	No	No	No	Yes	$20,000 - $34,999	No	White
IP Address	100	264	anonymous	EN	Yes	Yes	Yes	Yes	Yes	Yes	Yes	Yes	No	Yes	Yes	Yes	Yes	Yes	No	Yes	Yes	Yes	Yes	Yes	Yes	37-51	Female		No	No	No	Yes	No	Yes	No	No	No	No	Yes	$75,000 - $99,999	No	White
IP Address	100	154	anonymous	EN	Yes	No	Yes	Yes	Yes	No	Yes	Yes	No	Yes	No	Yes	Yes	Yes	Yes	Yes	Yes	Yes	Yes	Yes	Yes	23-36	Female		No	Yes	No	Yes	No	No	Yes	No	Yes	Yes	Yes	$10,000 - $19,999	No	White
IP Address	100	153	anonymous	EN	Yes	No	Yes	No	Yes	No	Yes	No	No	Yes	No	Yes	No	Yes	No	Yes	No	Yes	No	Yes	No	71-88	Male		No	No	No	Yes	No	No	No	No	No	No	No	$75,000 - $99,999	No	White
IP Address	100	83	anonymous	EN	Yes	No	Yes	Yes	Yes	No	Yes	No	No	Yes	No	Yes	Yes	Yes	No	Yes	No	Yes	No	Yes	No	23-36	Male		No	No	No	Yes	No	No	No	No	No	No	No	$35,000 - $49,999	No	White
IP Address	100	357	anonymous	EN	Yes	No	Yes	Yes	Yes	No	Yes	Yes	No	Yes	No	Yes	Yes	Yes	No	Yes	Yes	Yes	No	Yes	Yes	52-70	Female		No	Yes	No	Yes	Yes	Yes	No	No	Yes	No	Yes	$35,000 - $49,999	No	White
IP Address	100	277	anonymous	EN	Yes	No	Yes	Yes	Yes	No	Yes	Yes	No	No	No	No	No	No	No	No	No	No	No	No	No	37-51	Female		No	No	No	Yes	No	No	No	No	No	No	No	$10,000 - $19,999	No	White
IP Address	100	318	anonymous	EN	Yes	No	Yes	Yes	Yes	No	Yes	Yes	No	No	No	No	No	Yes	Yes	Yes	Yes	Yes	Yes	Yes	Yes	23-36	Female		No	No	No	Yes	No	Yes	Yes	Yes	Yes	No	Yes	$50,000 - $74,999	No	White
IP Address	100	136	anonymous	EN	No	No	No	Yes	No	No	No	No	No	No	No	No	No	Yes	Yes	Yes	No	Yes	Yes	Yes	No	23-36	Male		No	No	No	Yes	No	Yes	Yes	No	No	No	No	$20,000 - $34,999	No	White
IP Address	100	195	anonymous	EN	Yes	No	Yes	Yes	No	No	No	No	No	Yes	No	Yes	Yes	Yes	No	Yes	Yes	Yes	Yes	Yes	Yes	23-36	Female		No	Yes	No	Yes	Yes	Yes	Yes	No	No	No	Yes	$50,000 - $74,999	No	White
IP Address	100	205	anonymous	EN	Yes	No	Yes	Yes	Yes	No	Yes	Yes	No	Yes	No	Yes	Yes	Yes	Yes	Yes	Yes	Yes	Yes	Yes	Yes	37-51	Female		No	No	No	Yes	No	No	No	No	No	No	No	$75,000 - $99,999	No	White
IP Address	100	183	anonymous	EN	No	No	No	No	No	No	No	No	No	No	No	No	No	Yes	Yes	Yes	Yes	Yes	Yes	Yes	Yes	37-51	Female		Yes	Yes	Yes	Yes	Yes	No	Yes	No	No	No	No	$35,000 - $49,999	No	White
IP Address	100	221	anonymous	EN	Yes	Yes	Yes	Yes	Yes	No	Yes	Yes	No	Yes	No	Yes	Yes	Yes	No	Yes	Yes	Yes	No	Yes	Yes	37-51	Male		Yes	Yes	Yes	Yes	Yes	No	No	No	No	No	Yes	$10,000 - $19,999	No	White
IP Address	100	276	anonymous	EN	Yes	Yes	Yes	Yes	Yes	Yes	Yes	Yes	No	Yes	Yes	Yes	Yes	Yes	Yes	Yes	Yes	Yes	Yes	Yes	Yes	23-36	Female		No	No	No	Yes	No	No	No	No	Yes	No	No	$20,000 - $34,999	No	White
IP Address	100	178	anonymous	EN	Yes	No	Yes	Yes	Yes	No	Yes	Yes	No	Yes	No	Yes	Yes	Yes	No	Yes	Yes	Yes	No	Yes	Yes	23-36	Male		No	Yes	No	Yes	Yes	No	Yes	No	No	No	No	$50,000 - $74,999	No	White
IP Address	100	159	anonymous	EN	Yes	No	Yes	Yes	Yes	No	Yes	Yes	No	Yes	No	Yes	No	Yes	No	Yes	No	Yes	Yes	Yes	Yes	23-36	Female		No	No	No	Yes	No	No	No	No	No	No	No	$75,000 - $99,999	No	White
IP Address	100	219	anonymous	EN	Yes	No	Yes	Yes	Yes	No	Yes	Yes	No	Yes	No	No	Yes	Yes	No	No	Yes	Yes	No	No	Yes	23-36	Female		No	No	No	Yes	No	No	Yes	No	No	No	No	$20,000 - $34,999	No	White
IP Address	100	127	anonymous	EN	Yes	No	Yes	Yes	No	No	No	No	No	No	No	No	No	Yes	Yes	Yes	Yes	Yes	Yes	Yes	Yes	37-51	Male		No	No	No	Yes	No	No	No	No	Yes	No	No	$100,000 - $149,999	No	White
IP Address	100	120	anonymous	EN	No	No	No	No	No	No	No	No	No	No	No	No	No	No	No	No	No	No	No	No	No	23-36	Male		Yes	Yes	No	Yes	No	Yes	Yes	No	No	No	No	$100,000 - $149,999	No	White
IP Address	100	139	anonymous	EN	Yes	Yes	Yes	Yes	Yes	Yes	Yes	Yes	No	No	No	No	No	Yes	Yes	Yes	Yes	Yes	Yes	Yes	Yes	18-22	Male		No	No	No	Yes	No	No	Yes	No	Yes	No	No	$20,000 - $34,999	No	White
IP Address	96	152	anonymous	EN	Yes	No	Yes	Yes	Yes	No	Yes	Yes	No	Yes	No	Yes	Yes	Yes	No	Yes	Yes	Yes	No	Yes	Yes	23-36	Male		No	No	No	Yes	No	No	Yes	No	No	No	Yes	$35,000 - $49,999	No	White
IP Address	100	238	anonymous	EN	Yes	Yes	Yes	Yes	Yes	Yes	Yes	Yes	No	Yes	Yes	Yes	Yes	Yes	Yes	Yes	Yes	Yes	Yes	Yes	Yes	52-70	Male		No	No	No	Yes	No	Yes	Yes	No	No	No	No	$50,000 - $74,999	No	White
IP Address	100	389	anonymous	EN	Yes	No	Yes	Yes	Yes	No	Yes	Yes	No	Yes	No	Yes	No	Yes	No	Yes	No	Yes	No	Yes	No	52-70	Female		No	No	No	Yes	No	Yes	Yes	No	No	No	No	$75,000 - $99,999	No	White
IP Address	100	107	anonymous	EN	No	No	Yes	Yes	Yes	Yes	Yes	Yes	No	Yes	Yes	Yes	Yes	Yes	No	Yes	Yes	Yes	Yes	No	No	18-22	Female		Yes	Yes	Yes	Yes	Yes	Yes	Yes	Yes	Yes	Yes	Yes	$20,000 - $34,999	No	White
IP Address	100	135	anonymous	EN	Yes	Yes	Yes	Yes	Yes	Yes	Yes	Yes	No	No	No	No	No	Yes	No	Yes	Yes	Yes	Yes	Yes	Yes	23-36	Male		No	No	No	Yes	No	No	No	No	No	No	No	$100,000 - $149,999	No	White
IP Address	100	213	anonymous	EN	Yes	Yes	Yes	Yes	Yes	Yes	Yes	Yes	No	Yes	Yes	Yes	Yes	Yes	No	Yes	Yes	Yes	No	Yes	Yes	37-51	Female		No	Yes	No	Yes	Yes	No	No	No	No	No	No	$20,000 - $34,999	No	White
IP Address	100	333	anonymous	EN	Yes	No	Yes	No	No	No	Yes	No	No	No	No	No	No	No	No	Yes	No	No	No	Yes	No	37-51	Female		No	No	No	Yes	No	No	No	No	Yes	No	No	$20,000 - $34,999	No	White
IP Address	100	153	anonymous	EN	Yes	No	Yes	Yes	No	No	No	No	No	Yes	No	Yes	Yes	Yes	No	Yes	Yes	Yes	No	Yes	Yes	23-36	Female		No	No	No	Yes	No	No	Yes	No	Yes	No	Yes	$35,000 - $49,999	No	White
IP Address	100	250	anonymous	EN	No	No	No	Yes	No	No	No	Yes	No	No	No	No	Yes	Yes	No	Yes	Yes	Yes	Yes	Yes	Yes	23-36	Male		Yes	No	Yes	Yes	No	Yes	No	No	No	No	No	$35,000 - $49,999	No	White
IP Address	100	107	anonymous	EN	Yes	No	Yes	Yes	No	No	No	No	No	Yes	No	Yes	Yes	Yes	Yes	Yes	Yes	Yes	Yes	Yes	Yes	23-36	Male		No	No	No	Yes	No	Yes	No	No	No	No	No	$75,000 - $99,999	No	White
IP Address	100	222	anonymous	EN	Yes	No	Yes	Yes	Yes	No	Yes	Yes	No	Yes	No	Yes	Yes	Yes	Yes	Yes	Yes	Yes	Yes	Yes	Yes	52-70	Female		No	No	No	Yes	No	No	Yes	No	No	No	Yes	$75,000 - $99,999	No	White
IP Address	100	270	anonymous	EN	Yes	Yes	Yes	Yes	Yes	Yes	Yes	Yes	No	No	No	No	No	No	No	No	No	Yes	Yes	Yes	Yes	52-70	Male		No	No	No	Yes	No	No	No	No	No	No	Yes	$50,000 - $74,999	No	White
IP Address	100	358	anonymous	EN	Yes	Yes	Yes	Yes	Yes	Yes	Yes	Yes	No	Yes	Yes	Yes	Yes	Yes	Yes	Yes	Yes	Yes	Yes	Yes	Yes	23-36	Female		No	No	No	Yes	No	No	No	No	No	No	No	$50,000 - $74,999	No	White
IP Address	100	393	anonymous	EN	Yes	Yes	Yes	Yes	No	No	No	No	No	No	No	No	No	No	No	No	No	Yes	Yes	Yes	Yes	37-51	Female		No	No	No	Yes	No	No	No	No	No	No	No	$10,000 - $19,999	No	White
IP Address	100	132	anonymous	EN	Yes	Yes	Yes	Yes	Yes	Yes	Yes	Yes	No	Yes	Yes	Yes	Yes	Yes	Yes	Yes	Yes	Yes	Yes	Yes	Yes	23-36	Male		No	No	No	Yes	No	No	No	No	No	No	No	$75,000 - $99,999	No	White
IP Address	100	191	anonymous	EN	Yes	Yes	Yes	Yes	Yes	Yes	Yes	Yes	No	Yes	Yes	Yes	Yes	Yes	Yes	Yes	Yes	Yes	Yes	Yes	Yes	23-36	Female		No	No	No	Yes	No	No	No	Yes	No	No	No	$75,000 - $99,999	No	White
IP Address	96	591	anonymous	EN	Yes	Yes	Yes	Yes	Yes	No	Yes	No	No	No	No	No	No	Yes	No	Yes	Yes	Yes	Yes	Yes	Yes	18-22	Male		No	No	No	Yes	No	Yes	Yes	No	Yes	Yes	Yes	$50,000 - $74,999	No	White
IP Address	100	634	anonymous	EN	Yes	Yes	Yes	Yes	Yes	Yes	Yes	Yes	No	Yes	Yes	Yes	Yes	Yes	Yes	Yes	Yes	Yes	Yes	Yes	Yes	52-70	Female		No	No	No	Yes	No	No	Yes	No	No	No	Yes	$50,000 - $74,999	No	White
IP Address	100	316	anonymous	EN	Yes	No	Yes	Yes	Yes	No	Yes	Yes	No	Yes	No	Yes	Yes	Yes	No	Yes	Yes	Yes	No	Yes	Yes	52-70	Female		No	No	No	Yes	No	No	No	No	Yes	No	Yes	$10,000 - $19,999	No	White
IP Address	100	1026	anonymous	EN	No	No	No	Yes	No	No	No	Yes	No	No	No	No	Yes	No	No	No	Yes	No	No	No	Yes	23-36	Male		No	No	No	Yes	No	No	No	No	No	No	Yes	Less than $10,000	No	White
IP Address	100	230	anonymous	EN	Yes	Yes	Yes	Yes	Yes	Yes	Yes	Yes	No	No	No	No	No	Yes	Yes	Yes	Yes	Yes	Yes	Yes	Yes	23-36	Female		No	No	No	Yes	No	No	No	No	No	No	No	$50,000 - $74,999	No	White
IP Address	100	156	anonymous	EN	Yes	Yes	Yes	Yes	Yes	Yes	Yes	No	No	No	No	No	No	No	No	No	No	Yes	Yes	Yes	Yes	23-36	Male		No	No	No	Yes	No	No	Yes	No	No	No	No	$75,000 - $99,999	No	White
IP Address	100	153	anonymous	EN	Yes	Yes	Yes	Yes	Yes	Yes	Yes	Yes	No	Yes	Yes	Yes	Yes	Yes	Yes	Yes	Yes	Yes	Yes	Yes	Yes	23-36	Female		No	Yes	No	Yes	No	No	Yes	No	Yes	Yes	Yes	$20,000 - $34,999	No	White
IP Address	100	160	anonymous	EN	Yes	No	Yes	Yes	Yes	No	Yes	Yes	No	No	No	No	No	No	No	No	No	Yes	Yes	Yes	Yes	37-51	Male		No	Yes	No	Yes	No	Yes	Yes	No	No	No	No	$100,000 - $149,999	No	White
IP Address	100	133	anonymous	EN	Yes	Yes	Yes	Yes	Yes	Yes	Yes	Yes	No	Yes	Yes	Yes	Yes	Yes	Yes	Yes	Yes	Yes	Yes	Yes	Yes	23-36	Male		No	No	No	Yes	No	No	No	No	No	No	No	$20,000 - $34,999	No	White
IP Address	100	129	anonymous	EN	Yes	No	Yes	Yes	Yes	No	Yes	Yes	No	Yes	No	Yes	No	Yes	No	No	Yes	Yes	No	No	Yes	18-22	Female		No	No	No	Yes	No	No	Yes	No	No	No	No	$20,000 - $34,999	No	White
IP Address	100	179	anonymous	EN	Yes	No	Yes	Yes	Yes	No	Yes	Yes	No	Yes	No	Yes	Yes	No	No	No	No	No	No	No	No	23-36	Male		No	No	Yes	Yes	No	Yes	Yes	No	No	No	No	$10,000 - $19,999	No	White
IP Address	100	255	anonymous	EN	Yes	No	Yes	Yes	Yes	No	Yes	Yes	No	Yes	No	Yes	Yes	Yes	Yes	Yes	Yes	Yes	Yes	Yes	Yes	71-88	Male		No	No	No	Yes	No	No	No	No	No	No	No	$50,000 - $74,999	No	White
IP Address	100	141	anonymous	EN	Yes	Yes	Yes	Yes	Yes	Yes	Yes	Yes	No	No	No	No	No	Yes	No	No	No	Yes	Yes	Yes	Yes	37-51	Female		No	No	No	Yes	No	No	No	No	No	No	No	$75,000 - $99,999	No	White
IP Address	100	355	anonymous	EN	Yes	No	Yes	No	Yes	No	Yes	No	No	Yes	No	Yes	No	Yes	No	Yes	No	Yes	Yes	Yes	Yes	37-51	Female		No	No	No	Yes	No	No	No	No	No	Yes	Yes	$50,000 - $74,999	No	White
IP Address	100	202	anonymous	EN	Yes	Yes	Yes	Yes	No	No	No	No	No	Yes	Yes	Yes	Yes	Yes	Yes	Yes	Yes	Yes	Yes	Yes	Yes	23-36	Male		Yes	Yes	Yes	Yes	Yes	Yes	Yes	No	No	No	No	Less than $10,000	No	White
IP Address	100	152	anonymous	EN	Yes	Yes	Yes	Yes	No	No	No	No	No	Yes	Yes	Yes	Yes	Yes	Yes	Yes	Yes	Yes	Yes	Yes	Yes	37-51	Female		No	No	No	Yes	No	No	No	No	No	No	Yes	$50,000 - $74,999	No	White
IP Address	100	55	anonymous	EN	Yes	No	Yes	Yes	Yes	No	Yes	Yes	No	Yes	Yes	Yes	Yes	Yes	Yes	No	Yes	No	No	Yes	Yes	37-51	Male		No	No	No	Yes	No	No	No	No	No	No	No	$35,000 - $49,999	No	White
IP Address	100	234	anonymous	EN	Yes	No	Yes	Yes	Yes	No	Yes	Yes	No	No	No	No	No	Yes	Yes	Yes	Yes	Yes	Yes	Yes	Yes	23-36	Female		No	Yes	No	Yes	Yes	No	Yes	No	No	Yes	Yes	$50,000 - $74,999	No	White
IP Address	100	411	anonymous	EN	Yes	Yes	Yes	Yes	Yes	Yes	Yes	Yes	No	Yes	Yes	Yes	Yes	Yes	Yes	Yes	Yes	Yes	Yes	Yes	Yes	52-70	Female		No	Yes	No	Yes	No	Yes	Yes	No	Yes	No	No	$50,000 - $74,999	No	White
IP Address	100	155	anonymous	EN	Yes	Yes	Yes	Yes	No	No	No	No	No	Yes	Yes	Yes	Yes	Yes	Yes	Yes	Yes	Yes	Yes	Yes	Yes	23-36	Female		No	Yes	No	Yes	Yes	Yes	Yes	No	No	No	No	$50,000 - $74,999	No	White
IP Address	100	1243	anonymous	EN	Yes	No	Yes	Yes	Yes	No	Yes	Yes	No	Yes	No	Yes	Yes	Yes	No	Yes	No	Yes	No	Yes	Yes	23-36	Female		No	No	No	Yes	No	No	Yes	No	Yes	No	No	$50,000 - $74,999	No	White
IP Address	100	377	anonymous	EN	Yes	Yes	Yes	Yes	Yes	Yes	Yes	Yes	No	Yes	Yes	Yes	Yes	Yes	Yes	Yes	Yes	Yes	Yes	Yes	Yes	23-36	Male		Yes	Yes	Yes	Yes	Yes	No	No	No	Yes	No	No	$35,000 - $49,999	No	White
IP Address	100	215	anonymous	EN	Yes	Yes	Yes	Yes	No	No	No	No	No	No	No	No	No	Yes	Yes	Yes	Yes	Yes	Yes	Yes	Yes	23-36	Female		No	No	No	Yes	No	No	No	No	No	No	No	Less than $10,000	No	White
IP Address	100	104	anonymous	EN	Yes	Yes	Yes	Yes	Yes	Yes	Yes	Yes	No	Yes	Yes	Yes	Yes	Yes	No	Yes	Yes	Yes	Yes	Yes	Yes	23-36	Female		No	No	No	Yes	No	No	Yes	No	No	No	No	$35,000 - $49,999	No	White
IP Address	96	430	anonymous	EN	Yes	No	Yes	Yes	Yes	No	Yes	Yes	No	Yes	No	Yes	Yes	No	No	No	No	Yes	Yes	Yes	Yes	23-36	Male		No	Yes	No	Yes	Yes	Yes	Yes	No	No	No	No	$10,000 - $19,999	No	White
IP Address	96	312	anonymous	EN	Yes	No	Yes	Yes	Yes	No	No	No	No	No	No	No	No	Yes	No	Yes	Yes	No	No	No	No	23-36	Female		No	No	No	Yes	No	No	No	No	No	Yes	Yes	$10,000 - $19,999	No	White
IP Address	96	640	anonymous	EN	Yes	No	No	Yes	Yes	No	No	Yes	No	Yes	No	No	Yes	No	No	No	No	Yes	Yes	Yes	Yes	18-22	Male		No	No	No	Yes	No	No	No	No	No	No	No	$100,000 - $149,999	No	White
IP Address	100	226	anonymous	EN	Yes	Yes	Yes	Yes	No	No	No	No	No	No	No	No	No	Yes	Yes	Yes	Yes	Yes	Yes	Yes	Yes	52-70	Female		No	No	No	Yes	No	Yes	No	No	No	No	No	$20,000 - $34,999	No	White
IP Address	100	211	anonymous	EN	Yes	Yes	Yes	Yes	Yes	Yes	Yes	Yes	No	Yes	Yes	Yes	Yes	Yes	Yes	Yes	Yes	Yes	Yes	Yes	Yes	71-88	Male		No	No	No	Yes	No	No	No	No	Yes	No	Yes	$20,000 - $34,999	No	White
IP Address	100	158	anonymous	EN	Yes	No	No	Yes	Yes	No	Yes	No	No	Yes	No	Yes	No	Yes	No	Yes	No	Yes	No	Yes	No	23-36	Female		No	Yes	No	Yes	Yes	No	No	No	No	No	No	$35,000 - $49,999	No	White
IP Address	100	77	anonymous	EN	Yes	Yes	Yes	Yes	Yes	Yes	Yes	Yes	No	Yes	Yes	Yes	Yes	Yes	Yes	Yes	Yes	Yes	Yes	No	No	23-36	Male		No	No	No	Yes	No	No	No	No	No	No	No	$35,000 - $49,999	No	White
IP Address	100	188	anonymous	EN	Yes	No	Yes	Yes	Yes	No	Yes	Yes	No	Yes	No	Yes	Yes	Yes	Yes	Yes	Yes	Yes	Yes	Yes	Yes	23-36	Female		No	No	No	Yes	No	No	No	No	Yes	Yes	No	$20,000 - $34,999	No	White
IP Address	100	147	anonymous	EN	Yes	Yes	Yes	Yes	Yes	Yes	Yes	Yes	No	Yes	Yes	Yes	Yes	Yes	Yes	Yes	Yes	Yes	Yes	Yes	Yes	18-22	Female		No	No	No	Yes	No	No	No	No	Yes	No	Yes	$20,000 - $34,999	No	White
IP Address	100	283	anonymous	EN	Yes	No	Yes	Yes	No	No	No	No	No	Yes	No	Yes	Yes	Yes	No	Yes	Yes	Yes	Yes	Yes	Yes	37-51	Female		No	No	No	Yes	No	Yes	No	No	No	No	Yes	$20,000 - $34,999	No	White
IP Address	100	196	anonymous	EN	Yes	Yes	Yes	Yes	No	No	No	No	No	No	No	No	No	Yes	Yes	Yes	Yes	Yes	Yes	Yes	Yes	37-51	Male		No	No	No	Yes	No	No	No	No	No	No	No	$150,000 or More	No	White
IP Address	96	541	anonymous	EN	Yes	Yes	Yes	Yes	Yes	No	Yes	No	No	Yes	Yes	Yes	Yes	Yes	Yes	Yes	Yes	Yes	Yes	Yes	Yes	23-36	Female		No	Yes	No	Yes	Yes	Yes	Yes	No	No	No	Yes	$75,000 - $99,999	No	White
IP Address	100	220	anonymous	EN	Yes	Yes	Yes	Yes	Yes	Yes	Yes	Yes	No	No	No	No	No	No	No	No	No	No	No	No	No	23-36	Male		No	No	No	Yes	No	No	No	No	No	No	No	Less than $10,000	No	White
IP Address	100	629	anonymous	EN	Yes	Yes	Yes	Yes	Yes	Yes	Yes	Yes	No	No	No	No	No	Yes	Yes	Yes	Yes	Yes	Yes	Yes	Yes	52-70	Female		No	No	No	Yes	No	No	Yes	No	No	No	Yes	$50,000 - $74,999	No	White
IP Address	100	389	anonymous	EN	Yes	No	Yes	Yes	Yes	No	Yes	Yes	No	Yes	No	Yes	Yes	Yes	No	Yes	Yes	Yes	No	Yes	Yes	37-51	Female		No	Yes	No	Yes	Yes	Yes	Yes	No	No	Yes	Yes	$75,000 - $99,999	No	White
IP Address	100	180	anonymous	EN	No	No	No	No	No	No	No	No	No	No	No	No	No	Yes	Yes	Yes	Yes	Yes	Yes	Yes	Yes	23-36	Female		No	Yes	No	Yes	No	No	Yes	No	No	Yes	Yes	$35,000 - $49,999	No	White
IP Address	100	479	anonymous	EN	Yes	No	Yes	Yes	Yes	No	No	No	No	Yes	No	Yes	No	Yes	Yes	Yes	Yes	Yes	Yes	Yes	Yes	23-36	Male		No	Yes	No	Yes	No	Yes	Yes	No	No	No	No	$35,000 - $49,999	No	White
IP Address	100	390	anonymous	EN	Yes	No	Yes	Yes	Yes	No	Yes	Yes	No	Yes	No	Yes	Yes	Yes	No	Yes	Yes	No	No	No	Yes	52-70	Female		No	No	No	Yes	No	No	No	No	No	No	Yes	$35,000 - $49,999	No	White
IP Address	100	143	anonymous	EN	Yes	No	Yes	Yes	Yes	No	Yes	No	No	No	No	No	No	Yes	No	Yes	No	Yes	No	Yes	Yes	52-70	Male		No	No	No	Yes	No	Yes	No	No	No	No	No	$75,000 - $99,999	No	White
IP Address	100	168	anonymous	EN	Yes	No	Yes	Yes	Yes	No	Yes	Yes	No	Yes	No	Yes	No	Yes	Yes	Yes	No	Yes	Yes	Yes	Yes	37-51	Male		No	No	No	Yes	No	No	No	No	No	No	Yes	$50,000 - $74,999	Yes	White
IP Address	100	205	anonymous	EN	Yes	No	Yes	Yes	Yes	No	Yes	Yes	No	Yes	No	Yes	Yes	Yes	No	Yes	No	Yes	No	Yes	Yes	23-36	Male		No	No	No	Yes	No	Yes	Yes	No	No	No	Yes	$75,000 - $99,999	Yes	White
IP Address	100	247	anonymous	EN	Yes	No	Yes	Yes	Yes	No	Yes	Yes	No	Yes	No	Yes	Yes	Yes	No	Yes	Yes	Yes	No	Yes	Yes	37-51	Male		No	Yes	No	Yes	Yes	Yes	Yes	No	No	No	No	$50,000 - $74,999	Yes	White
IP Address	100	157	anonymous	EN	Yes	No	Yes	Yes	No	No	No	No	No	No	No	No	No	Yes	No	Yes	No	Yes	No	Yes	No	23-36	Male		No	Yes	No	Yes	Yes	Yes	Yes	No	No	No	No	$75,000 - $99,999	Yes	White
IP Address	96	179	anonymous	EN	Yes	Yes	Yes	Yes	No	No	No	No	No	No	No	No	No	No	No	No	No	Yes	Yes	Yes	Yes	52-70	Female		Yes	No	No	Yes	No	Yes	Yes	Yes	No	No	No	$10,000 - $19,999	Yes	White
IP Address	100	185	anonymous	EN	Yes	Yes	Yes	Yes	Yes	Yes	Yes	Yes	No	Yes	Yes	Yes	Yes	Yes	Yes	Yes	Yes	Yes	Yes	Yes	Yes	23-36	Male		No	Yes	No	Yes	Yes	Yes	Yes	No	No	Yes	Yes	$35,000 - $49,999	Yes	White
IP Address	96	108	anonymous	EN	Yes	Yes	Yes	Yes	Yes	Yes	Yes	Yes	No	Yes	Yes	Yes	Yes	Yes	Yes	Yes	Yes	Yes	Yes	Yes	Yes	23-36	Male		No	No	No	Yes	No	No	Yes	No	No	No	No	$20,000 - $34,999	Yes	White
IP Address	100	203	anonymous	EN	Yes	No	Yes	Yes	Yes	No	Yes	Yes	No	Yes	No	Yes	Yes	Yes	Yes	Yes	Yes	Yes	Yes	Yes	Yes	23-36	Female		No	No	No	Yes	No	No	No	No	No	No	No	$50,000 - $74,999	Yes	White
IP Address	100	94	anonymous	EN	Yes	No	Yes	Yes	No	No	No	No	No	Yes	Yes	Yes	Yes	Yes	Yes	Yes	Yes	Yes	Yes	Yes	Yes	23-36	Female		No	Yes	No	Yes	Yes	Yes	Yes	No	Yes	No	No	$50,000 - $74,999	Yes	White
IP Address	100	107	anonymous	EN	Yes	Yes	Yes	Yes	Yes	Yes	Yes	Yes	No	Yes	Yes	Yes	Yes	Yes	Yes	Yes	Yes	Yes	Yes	Yes	Yes	23-36	Male		No	No	No	Yes	No	No	No	No	No	No	No	$50,000 - $74,999	Yes	White
IP Address	96	532	anonymous	EN	Yes	No	Yes	Yes	Yes	No	Yes	Yes	No	Yes	No	Yes	No	No	No	No	No	Yes	No	Yes	Yes	23-36	Female		No	Yes	No	Yes	No	No	Yes	No	Yes	No	No	$10,000 - $19,999	Yes	White
IP Address	100	267	anonymous	EN	Yes	No	Yes	Yes	Yes	No	Yes	Yes	No	Yes	No	Yes	Yes	Yes	No	Yes	Yes	Yes	No	Yes	Yes	52-70	Female		No	Yes	No	Yes	No	Yes	Yes	No	Yes	No	No	$50,000 - $74,999	Yes	White
IP Address	100	158	anonymous	EN	Yes	No	Yes	Yes	Yes	Yes	Yes	Yes	No	Yes	No	Yes	Yes	Yes	No	Yes	Yes	Yes	No	Yes	Yes	23-36	Male		No	No	No	Yes	No	No	No	No	No	No	Yes	$50,000 - $74,999	Yes	White
IP Address	100	135	anonymous	EN	Yes	No	Yes	Yes	Yes	No	Yes	No	No	Yes	No	Yes	Yes	Yes	No	Yes	No	Yes	No	Yes	No	23-36	Male		No	No	No	Yes	No	Yes	No	No	No	No	Yes	$20,000 - $34,999	Yes	White
IP Address	100	146	anonymous	EN	Yes	No	Yes	Yes	Yes	No	Yes	Yes	No	Yes	No	Yes	Yes	Yes	No	Yes	Yes	Yes	No	Yes	Yes	23-36	Female		No	Yes	No	Yes	Yes	Yes	Yes	No	No	Yes	Yes	$35,000 - $49,999	Yes	White
IP Address	100	79	anonymous	EN	Yes	Yes	Yes	Yes	Yes	Yes	Yes	Yes	No	Yes	Yes	Yes	Yes	Yes	Yes	Yes	Yes	Yes	Yes	Yes	Yes	23-36	Male		No	No	No	Yes	No	No	No	No	No	Yes	No	$35,000 - $49,999	Yes	White
IP Address	100	222	anonymous	EN	Yes	No	Yes	Yes	Yes	No	Yes	Yes	No	Yes	No	Yes	Yes	Yes	Yes	Yes	Yes	Yes	Yes	Yes	Yes	23-36	Female		No	Yes	No	Yes	No	No	Yes	No	No	No	No	$20,000 - $34,999	Yes	White
IP Address	96	285	anonymous	EN	Yes	No	Yes	Yes	Yes	No	Yes	Yes	No	Yes	No	Yes	Yes	Yes	No	Yes	Yes	Yes	Yes	Yes	Yes	18-22	Male		Yes	Yes	Yes	Yes	Yes	Yes	Yes	No	Yes	No	Yes	$10,000 - $19,999	Yes	White
IP Address	100	331	anonymous	EN	No	No	No	No	No	No	No	No	No	No	No	No	No	No	No	No	No	No	No	No	No	23-36	Female		No	No	No	Yes	No	No	No	No	No	Yes	No	$50,000 - $74,999	Yes	White
IP Address	100	431	anonymous	EN	Yes	No	Yes	Yes	Yes	No	Yes	Yes	No	Yes	No	Yes	Yes	Yes	No	Yes	Yes	Yes	Yes	Yes	Yes	37-51	Female		No	No	No	Yes	No	No	No	No	No	No	No	$75,000 - $99,999	Yes	White
IP Address	100	103	anonymous	EN	Yes	Yes	Yes	Yes	Yes	No	Yes	Yes	No	Yes	No	Yes	Yes	Yes	No	Yes	Yes	Yes	Yes	Yes	Yes	18-22	Male		No	No	No	Yes	No	No	No	No	No	No	No	$50,000 - $74,999	Yes	White
IP Address	96	224	anonymous	EN	Yes	No	Yes	Yes	Yes	No	Yes	Yes	No	No	No	No	No	No	No	No	No	Yes	Yes	Yes	Yes	23-36	Female		No	No	No	Yes	No	No	No	No	Yes	No	Yes	$50,000 - $74,999	Yes	White
IP Address	100	102	anonymous	EN	Yes	Yes	No	Yes	Yes	Yes	Yes	No	No	Yes	Yes	No	Yes	No	Yes	No	Yes	Yes	Yes	Yes	No	23-36	Male		No	No	No	Yes	No	No	No	No	No	No	No	$50,000 - $74,999	Yes	White
IP Address	100	247	anonymous	EN	Yes	Yes	Yes	Yes	Yes	Yes	Yes	Yes	No	Yes	Yes	Yes	Yes	Yes	Yes	Yes	Yes	Yes	Yes	Yes	Yes	37-51	Female		No	No	No	Yes	No	Yes	Yes	No	No	No	Yes	$35,000 - $49,999	Yes	White
IP Address	96	203	anonymous	EN	Yes	Yes	Yes	Yes	Yes	Yes	Yes	Yes	No	Yes	Yes	Yes	Yes	Yes	Yes	Yes	Yes	No	No	No	No	23-36	Male		No	No	No	Yes	No	Yes	Yes	No	No	No	No	$35,000 - $49,999	Yes	White
IP Address	100	176	anonymous	EN	Yes	Yes	Yes	Yes	Yes	Yes	Yes	Yes	No	Yes	Yes	Yes	Yes	Yes	Yes	Yes	Yes	Yes	Yes	Yes	Yes	37-51	Male		No	No	No	Yes	No	No	No	No	No	Yes	Yes	$20,000 - $34,999	Yes	White
IP Address	100	213	anonymous	EN	Yes	No	Yes	Yes	Yes	No	Yes	Yes	No	Yes	No	Yes	Yes	Yes	No	Yes	Yes	Yes	Yes	Yes	Yes	37-51	Female		No	No	No	Yes	No	No	No	No	No	No	No	$50,000 - $74,999	Yes	White
IP Address	100	201	anonymous	EN	Yes	No	Yes	Yes	Yes	No	Yes	Yes	No	Yes	No	Yes	Yes	Yes	No	Yes	Yes	Yes	No	Yes	Yes	23-36	Female		No	Yes	No	Yes	Yes	No	Yes	No	No	No	Yes	$50,000 - $74,999	Yes	White
IP Address	96	278	anonymous	EN	Yes	No	Yes	Yes	Yes	No	Yes	Yes	No	Yes	No	Yes	Yes	Yes	No	Yes	Yes	Yes	No	Yes	Yes	23-36	Female		No	No	No	Yes	No	No	No	No	No	Yes	Yes	$50,000 - $74,999	Yes	White
IP Address	100	167	anonymous	EN	Yes	Yes	Yes	Yes	Yes	Yes	Yes	Yes	No	Yes	Yes	Yes	Yes	Yes	Yes	Yes	Yes	Yes	Yes	Yes	Yes	23-36	Male		No	No	No	Yes	No	Yes	Yes	No	No	No	No	$10,000 - $19,999	Yes	White
IP Address	100	238	anonymous	EN	Yes	Yes	Yes	Yes	Yes	No	Yes	No	No	Yes	No	Yes	Yes	Yes	No	Yes	Yes	Yes	No	Yes	Yes	23-36	Male		No	No	No	Yes	No	No	Yes	No	Yes	No	Yes	$75,000 - $99,999	Yes	White
IP Address	96	671	anonymous	EN	Yes	No	Yes	Yes	No	No	No	No	No	No	No	No	No	Yes	No	Yes	Yes	Yes	No	Yes	Yes	18-22	Male		No	No	No	Yes	No	No	Yes	No	No	No	Yes	$100,000 - $149,999	Yes	White
IP Address	100	146	anonymous	EN	Yes	Yes	Yes	Yes	Yes	Yes	Yes	Yes	No	Yes	Yes	Yes	Yes	Yes	Yes	Yes	Yes	Yes	Yes	Yes	Yes	52-70	Female		No	Yes	No	Yes	Yes	No	Yes	No	No	No	No	$10,000 - $19,999	Yes	White
IP Address	100	378	anonymous	EN	Yes	No	Yes	Yes	No	No	No	No	No	Yes	No	Yes	Yes	Yes	No	Yes	Yes	Yes	No	Yes	Yes	23-36	Female		Yes	Yes	No	Yes	Yes	No	Yes	No	No	No	No	$50,000 - $74,999	Yes	White
IP Address	100	212	anonymous	EN	Yes	No	Yes	Yes	Yes	No	Yes	Yes	No	Yes	No	Yes	Yes	Yes	No	Yes	Yes	Yes	No	Yes	Yes	23-36	Male		No	No	No	Yes	No	Yes	No	No	Yes	No	No	$50,000 - $74,999	Yes	White
IP Address	100	158	anonymous	EN	Yes	No	Yes	Yes	Yes	No	Yes	Yes	No	Yes	No	Yes	Yes	Yes	Yes	Yes	Yes	Yes	No	Yes	Yes	37-51	Female		No	Yes	No	Yes	No	Yes	Yes	No	No	No	No	$20,000 - $34,999	Yes	White
IP Address	100	113	anonymous	EN	Yes	No	Yes	Yes	Yes	Yes	Yes	Yes	No	Yes	Yes	Yes	Yes	Yes	No	Yes	Yes	Yes	Yes	Yes	Yes	18-22	Male		No	No	No	Yes	No	Yes	Yes	No	No	No	Yes	$75,000 - $99,999	Yes	White
IP Address	100	240	anonymous	EN	Yes	Yes	Yes	Yes	Yes	Yes	Yes	Yes	No	Yes	Yes	Yes	Yes	Yes	Yes	Yes	Yes	Yes	Yes	Yes	Yes	23-36	Female		No	No	No	Yes	No	Yes	Yes	No	Yes	No	Yes	$75,000 - $99,999	Yes	White
IP Address	100	195	anonymous	EN	No	No	No	Yes	No	No	No	No	No	No	No	No	No	No	No	No	No	No	No	No	No	23-36	Female		Yes	Yes	No	Yes	Yes	Yes	Yes	No	Yes	No	Yes	$10,000 - $19,999	Yes	White
IP Address	100	220	anonymous	EN	Yes	Yes	Yes	Yes	Yes	Yes	Yes	Yes	No	Yes	Yes	Yes	Yes	Yes	Yes	Yes	Yes	Yes	Yes	Yes	Yes	23-36	Female		No	Yes	No	Yes	Yes	No	No	No	No	Yes	Yes	$75,000 - $99,999	Yes	White
IP Address	100	699	anonymous	EN	Yes	No	No	Yes	No	No	No	No	No	Yes	No	No	No	Yes	No	No	No	Yes	Yes	Yes	Yes	52-70	Female		No	No	No	Yes	No	No	No	No	No	No	Yes	$10,000 - $19,999	Yes	White
IP Address	96	541	anonymous	EN	Yes	Yes	Yes	Yes	Yes	Yes	Yes	Yes	No	No	No	No	No	No	No	No	No	No	No	No	No	23-36	Female		No	Yes	No	Yes	No	Yes	Yes	No	No	No	Yes	$50,000 - $74,999	Yes	White
IP Address	100	131	anonymous	EN	Yes	No	Yes	Yes	No	No	No	No	No	Yes	Yes	Yes	Yes	Yes	No	Yes	Yes	Yes	Yes	Yes	Yes	18-22	Male		No	Yes	No	Yes	Yes	Yes	Yes	No	Yes	No	No	$150,000 or More	Yes	White
IP Address	100	140	anonymous	EN	Yes	Yes	Yes	Yes	Yes	Yes	Yes	Yes	No	Yes	No	Yes	Yes	Yes	Yes	Yes	Yes	Yes	Yes	Yes	Yes	23-36	Male		No	No	No	Yes	No	Yes	No	No	No	No	No	$100,000 - $149,999	Yes	White
IP Address	100	153	anonymous	EN	Yes	No	Yes	Yes	Yes	No	Yes	Yes	No	Yes	No	Yes	Yes	Yes	No	Yes	Yes	Yes	Yes	Yes	Yes	37-51	Female		No	No	No	Yes	No	Yes	Yes	No	No	No	No	$20,000 - $34,999	Yes	White
IP Address	100	359	anonymous	EN	Yes	No	Yes	Yes	Yes	No	Yes	Yes	No	Yes	No	Yes	Yes	Yes	No	Yes	Yes	Yes	No	Yes	Yes	23-36	Male		Yes	No	Yes	Yes	No	Yes	Yes	No	No	No	Yes	$20,000 - $34,999	Yes	White
IP Address	100	448	anonymous	EN	Yes	Yes	Yes	Yes	Yes	Yes	Yes	Yes	No	Yes	Yes	Yes	Yes	Yes	Yes	Yes	Yes	Yes	Yes	Yes	Yes	37-51	Male		No	No	No	Yes	No	No	No	No	No	No	No	$75,000 - $99,999	Yes	White
IP Address	100	328	anonymous	EN	Yes	Yes	Yes	Yes	Yes	Yes	Yes	Yes	No	No	No	No	No	Yes	Yes	Yes	Yes	Yes	Yes	Yes	Yes	37-51	Male		No	Yes	No	Yes	Yes	Yes	Yes	No	No	No	No	$150,000 or More	Yes	White
IP Address	96	281	anonymous	EN	Yes	No	Yes	Yes	Yes	No	Yes	Yes	No	Yes	Yes	Yes	Yes	Yes	No	Yes	Yes	Yes	Yes	Yes	Yes	37-51	Female		No	No	No	Yes	No	No	No	No	No	No	No	$50,000 - $74,999	Yes	White
IP Address	100	274	anonymous	EN	Yes	Yes	Yes	Yes	No	No	No	No	No	Yes	No	No	Yes	Yes	Yes	Yes	Yes	Yes	Yes	Yes	Yes	18-22	Male		No	No	No	Yes	No	Yes	No	No	No	No	Yes	$20,000 - $34,999	Yes	White
IP Address	100	163	anonymous	EN	Yes	Yes	Yes	Yes	Yes	Yes	Yes	Yes	No	Yes	Yes	Yes	Yes	Yes	Yes	Yes	Yes	Yes	Yes	Yes	Yes	37-51	Male		No	No	No	Yes	No	Yes	Yes	No	No	No	Yes	$100,000 - $149,999	Yes	White
IP Address	100	234	anonymous	EN	Yes	Yes	Yes	Yes	Yes	Yes	Yes	Yes	No	Yes	No	Yes	Yes	Yes	No	Yes	Yes	Yes	No	Yes	Yes	23-36	Male		No	No	No	Yes	No	Yes	Yes	No	No	No	No	$150,000 or More	Yes	White
IP Address	100	155	anonymous	EN	Yes	Yes	Yes	Yes	Yes	Yes	Yes	Yes	No	No	Yes	No	Yes	No	Yes	Yes	No	Yes	No	No	Yes	23-36	Female		Yes	Yes	Yes	Yes	No	Yes	Yes	Yes	Yes	Yes	Yes	$75,000 - $99,999	Yes	White
IP Address	100	201	anonymous	EN	No	No	No	Yes	No	No	No	No	No	No	No	No	No	Yes	Yes	Yes	Yes	Yes	Yes	Yes	Yes	23-36	Female		No	No	No	Yes	No	No	No	No	No	No	Yes	$50,000 - $74,999	Yes	White
IP Address	96	524	anonymous	EN	Yes	No	Yes	Yes	No	No	No	No	No	No	No	No	No	Yes	No	Yes	Yes	Yes	Yes	Yes	Yes	23-36	Male		No	No	No	Yes	No	No	No	No	No	No	No	$100,000 - $149,999	Yes	White
IP Address	100	221	anonymous	EN	Yes	No	Yes	No	Yes	No	Yes	No	No	Yes	No	Yes	No	No	No	Yes	No	Yes	Yes	Yes	Yes	23-36	Male		No	Yes	No	Yes	No	No	Yes	No	No	No	No	$35,000 - $49,999	Yes	White
IP Address	96	70	anonymous	EN	No	No	No	Yes	No	No	No	No	No	Yes	Yes	No	Yes	No	Yes	No	Yes	Yes	No	Yes	No	23-36	Male		Yes	Yes	Yes	Yes	Yes	Yes	Yes	Yes	Yes	Yes	Yes	$10,000 - $19,999	Yes	White
IP Address	96	173	anonymous	EN	Yes	Yes	Yes	Yes	No	No	Yes	Yes	No	No	No	No	No	No	No	No	No	Yes	Yes	Yes	Yes	23-36	Male		No	Yes	No	Yes	Yes	Yes	Yes	Yes	No	No	No	$20,000 - $34,999	Yes	White
IP Address	96	151	anonymous	EN	No	Yes	Yes	Yes	No	No	No	No	No	No	No	Yes	Yes	Yes	Yes	Yes	Yes	Yes	Yes	Yes	Yes	23-36	Male		No	Yes	No	Yes	Yes	No	No	No	Yes	No	No	$50,000 - $74,999	Yes	White
IP Address	100	72	anonymous	EN	Yes	Yes	Yes	No	No	Yes	Yes	Yes	No	No	No	Yes	Yes	Yes	Yes	Yes	Yes	Yes	Yes	No	No	23-36	Male		No	No	No	Yes	No	No	No	No	Yes	No	No	$50,000 - $74,999	Yes	White
IP Address	100	211	anonymous	EN	Yes	No	Yes	Yes	No	No	No	No	No	Yes	No	Yes	Yes	Yes	No	Yes	Yes	Yes	No	Yes	Yes	23-36	Male		No	No	No	Yes	No	No	No	No	No	No	No	$35,000 - $49,999	Yes	White
IP Address	96	548	anonymous	EN	Yes	Yes	Yes	Yes	Yes	Yes	Yes	Yes	No	Yes	Yes	Yes	Yes	Yes	Yes	Yes	Yes	Yes	Yes	Yes	Yes	52-70	Female		No	No	No	Yes	No	No	Yes	No	No	Yes	No	$10,000 - $19,999	Yes	White
IP Address	100	157	anonymous	EN	Yes	No	No	Yes	No	No	No	Yes	No	Yes	No	No	Yes	Yes	Yes	Yes	Yes	Yes	Yes	Yes	Yes	23-36	Female		No	Yes	No	Yes	Yes	No	Yes	No	No	No	No	$20,000 - $34,999	Yes	White
IP Address	100	189	anonymous	EN	Yes	Yes	Yes	Yes	Yes	No	Yes	Yes	No	Yes	No	No	Yes	Yes	No	No	Yes	Yes	Yes	No	No	18-22	Male		No	No	No	Yes	No	No	No	No	Yes	No	No	$20,000 - $34,999	Yes	White
IP Address	100	238	anonymous	EN	Yes	No	No	No	No	No	No	No	No	No	No	No	No	Yes	No	No	No	Yes	Yes	Yes	Yes	23-36	Male		No	Yes	No	Yes	Yes	No	No	No	No	No	No	$75,000 - $99,999	Yes	White
IP Address	100	76	anonymous	EN	Yes	No	Yes	Yes	Yes	No	No	Yes	No	Yes	No	Yes	Yes	No	Yes	Yes	No	No	Yes	No	Yes	23-36	Male		No	No	No	Yes	No	No	No	No	No	No	No	$150,000 or More	Yes	White
IP Address	100	423	anonymous	EN	Yes	Yes	Yes	Yes	Yes	Yes	Yes	Yes	No	Yes	Yes	Yes	Yes	Yes	Yes	Yes	Yes	Yes	Yes	Yes	Yes	23-36	Male		Yes	Yes	No	Yes	Yes	No	No	No	No	No	No	$35,000 - $49,999	Yes	White
IP Address	96	172	anonymous	EN	Yes	No	Yes	Yes	No	No	No	No	No	Yes	No	No	Yes	No	No	No	No	Yes	No	Yes	Yes	23-36	Male		No	No	No	Yes	No	No	Yes	No	No	No	No	$20,000 - $34,999	Yes	White
IP Address	100	79	anonymous	EN	Yes	Yes	Yes	Yes	Yes	Yes	Yes	Yes	No	Yes	Yes	Yes	Yes	Yes	Yes	Yes	Yes	Yes	Yes	Yes	Yes	23-36	Female		No	No	No	Yes	No	No	No	No	No	No	No	$20,000 - $34,999	Yes	White
IP Address	100	283	anonymous	EN	Yes	Yes	Yes	Yes	Yes	Yes	Yes	Yes	No	Yes	Yes	Yes	Yes	Yes	Yes	Yes	Yes	Yes	Yes	Yes	Yes	18-22	Male		No	No	No	Yes	No	Yes	Yes	No	No	No	No	$35,000 - $49,999	Yes	White
IP Address	100	181	anonymous	EN	Yes	No	Yes	Yes	Yes	No	Yes	Yes	No	Yes	No	Yes	Yes	Yes	No	Yes	Yes	Yes	No	Yes	Yes	52-70	Female		No	No	No	Yes	No	No	No	No	No	No	No	$75,000 - $99,999	Yes	White
IP Address	100	218	anonymous	EN	Yes	Yes	Yes	Yes	Yes	Yes	Yes	Yes	No	Yes	Yes	Yes	Yes	Yes	Yes	Yes	Yes	Yes	Yes	Yes	Yes	18-22	Female		No	Yes	No	Yes	Yes	No	No	No	No	No	No	$20,000 - $34,999	Yes	White
IP Address	96	73	anonymous	EN	No	No	No	No	No	No	No	No	No	No	No	No	No	Yes	Yes	Yes	Yes	Yes	Yes	Yes	Yes	18-22	Male		No	No	No	Yes	No	No	Yes	No	No	No	No	$35,000 - $49,999	Yes	White
IP Address	100	179	anonymous	EN	Yes	No	Yes	Yes	Yes	No	Yes	Yes	No	Yes	No	Yes	No	Yes	Yes	Yes	Yes	Yes	Yes	Yes	Yes	23-36	Male		Yes	Yes	No	Yes	Yes	Yes	Yes	No	No	No	Yes	$10,000 - $19,999	Yes	White
IP Address	96	124	anonymous	EN	Yes	No	Yes	Yes	Yes	No	Yes	Yes	No	Yes	No	Yes	Yes	Yes	No	Yes	Yes	Yes	No	Yes	Yes	37-51	Female		No	No	No	Yes	No	No	No	No	No	No	No	$20,000 - $34,999	Yes	White
IP Address	100	191	anonymous	EN	No	No	No	No	No	No	No	No	No	No	No	No	No	No	No	No	No	No	No	No	No	23-36	Female		No	Yes	No	Yes	Yes	Yes	Yes	No	No	No	No	$35,000 - $49,999	Yes	White
IP Address	100	256	anonymous	EN	Yes	No	Yes	Yes	Yes	No	Yes	Yes	No	Yes	No	Yes	Yes	Yes	Yes	Yes	Yes	Yes	Yes	Yes	Yes	37-51	Female		No	Yes	No	Yes	Yes	No	No	No	Yes	No	No	$100,000 - $149,999	Yes	White
IP Address	100	215	anonymous	EN	Yes	Yes	Yes	Yes	Yes	Yes	Yes	Yes	No	Yes	Yes	Yes	Yes	Yes	Yes	Yes	Yes	Yes	Yes	Yes	Yes	37-51	Male		No	No	No	Yes	No	Yes	Yes	No	No	No	No	$100,000 - $149,999	Yes	White
IP Address	96	206	anonymous	EN	Yes	Yes	Yes	Yes	Yes	Yes	Yes	Yes	No	Yes	Yes	Yes	Yes	Yes	Yes	Yes	Yes	Yes	Yes	Yes	Yes	18-22	Female		No	No	No	Yes	No	Yes	Yes	No	Yes	No	No	$50,000 - $74,999	Yes	White
IP Address	100	215	anonymous	EN	Yes	No	Yes	Yes	Yes	No	Yes	Yes	No	Yes	Yes	Yes	Yes	Yes	No	Yes	Yes	Yes	No	Yes	Yes	37-51	Female		No	Yes	No	Yes	Yes	No	Yes	No	Yes	Yes	Yes	$20,000 - $34,999	Yes	White
IP Address	100	125	anonymous	EN	Yes	Yes	Yes	Yes	Yes	Yes	Yes	Yes	No	Yes	Yes	Yes	Yes	Yes	Yes	Yes	Yes	Yes	Yes	Yes	Yes	23-36	Female		No	Yes	No	Yes	Yes	Yes	Yes	No	Yes	No	No	$20,000 - $34,999	Yes	White
IP Address	100	95	anonymous	EN	Yes	No	Yes	No	Yes	No	Yes	No	No	Yes	No	Yes	No	Yes	No	Yes	No	Yes	No	Yes	No	23-36	Male		No	No	No	Yes	No	Yes	Yes	No	No	No	No	$75,000 - $99,999	Yes	White
IP Address	100	157	anonymous	EN	Yes	No	Yes	Yes	Yes	No	Yes	Yes	No	Yes	No	Yes	Yes	Yes	No	Yes	Yes	Yes	No	Yes	Yes	18-22	Female		No	Yes	No	Yes	No	No	Yes	No	Yes	Yes	Yes	$10,000 - $19,999	Yes	White
IP Address	100	229	anonymous	EN	Yes	No	Yes	Yes	Yes	No	Yes	Yes	No	Yes	No	Yes	Yes	Yes	No	Yes	Yes	Yes	Yes	Yes	Yes	18-22	Female		No	No	No	Yes	No	No	Yes	No	No	No	No	$35,000 - $49,999	Yes	White
IP Address	100	242	anonymous	EN	Yes	No	Yes	Yes	Yes	No	Yes	Yes	No	Yes	No	Yes	Yes	Yes	No	Yes	Yes	Yes	No	Yes	Yes	23-36	Male		Yes	Yes	Yes	Yes	Yes	Yes	Yes	No	Yes	No	Yes	$100,000 - $149,999	Yes	White
IP Address	100	223	anonymous	EN	Yes	No	Yes	Yes	Yes	No	Yes	Yes	No	Yes	No	Yes	Yes	Yes	No	Yes	Yes	Yes	No	Yes	Yes	23-36	Male		No	No	No	Yes	No	No	Yes	No	Yes	No	No	$35,000 - $49,999	Yes	White
IP Address	100	443	anonymous	EN	Yes	No	Yes	Yes	Yes	No	Yes	Yes	No	No	No	No	No	Yes	No	Yes	Yes	Yes	No	Yes	Yes	23-36	Male		No	No	No	Yes	No	No	Yes	No	Yes	No	No	$20,000 - $34,999	Yes	White
IP Address	100	168	anonymous	EN	Yes	No	Yes	Yes	Yes	No	Yes	Yes	No	Yes	No	Yes	No	Yes	Yes	Yes	Yes	Yes	No	Yes	No	23-36	Female		No	No	No	Yes	No	Yes	No	No	Yes	Yes	Yes	$75,000 - $99,999	Yes	White
IP Address	96	174	anonymous	EN	Yes	Yes	Yes	Yes	Yes	Yes	Yes	Yes	No	Yes	Yes	Yes	Yes	Yes	Yes	Yes	Yes	Yes	Yes	Yes	Yes	52-70	Female		No	No	No	Yes	No	No	No	No	No	No	No	$20,000 - $34,999	Yes	White
IP Address	100	188	anonymous	EN	Yes	No	Yes	Yes	No	No	No	No	No	No	No	No	No	Yes	No	No	Yes	No	No	No	Yes	23-36	Female		No	No	No	Yes	No	Yes	Yes	No	No	Yes	Yes	$100,000 - $149,999	Yes	White
IP Address	100	96	anonymous	EN	Yes	Yes	Yes	Yes	Yes	Yes	Yes	No	No	Yes	No	No	Yes	Yes	Yes	Yes	No	Yes	Yes	Yes	Yes	23-36	Male		Yes	Yes	Yes	Yes	No	Yes	Yes	Yes	Yes	No	Yes	$35,000 - $49,999	Yes	White
IP Address	100	377	anonymous	EN	Yes	Yes	Yes	Yes	Yes	Yes	Yes	Yes	No	Yes	Yes	Yes	Yes	Yes	Yes	Yes	Yes	Yes	Yes	Yes	Yes	52-70	Female		No	No	No	Yes	No	No	No	No	No	No	No	$35,000 - $49,999	Yes	White
IP Address	100	175	anonymous	EN	Yes	No	Yes	Yes	Yes	No	Yes	Yes	No	Yes	No	Yes	Yes	Yes	No	Yes	No	Yes	No	Yes	No	18-22	Male		No	No	No	Yes	No	Yes	Yes	No	Yes	No	No	$50,000 - $74,999	Yes	White
IP Address	96	234	anonymous	EN	Yes	Yes	Yes	Yes	Yes	Yes	Yes	Yes	No	Yes	Yes	Yes	Yes	Yes	No	Yes	Yes	Yes	Yes	Yes	Yes	23-36	Female		No	No	No	Yes	No	Yes	No	No	No	No	No	$20,000 - $34,999	Yes	White
IP Address	96	1008	anonymous	EN	Yes	No	Yes	Yes	Yes	No	Yes	Yes	No	Yes	No	Yes	Yes	Yes	No	Yes	No	No	No	Yes	No	23-36	Female		Yes	No	Yes	Yes	No	No	No	No	No	No	No	$50,000 - $74,999	No	White,Other (please specify)	Assyrian
IP Address	100	138	anonymous	EN	No	No	No	Yes	No	No	No	Yes	No	No	No	No	No	No	No	No	No	Yes	Yes	Yes	Yes	23-36	Male		No	No	No	Yes	No	No	No	No	No	No	Yes	Less than $10,000	No	White,Other (please specify)	Jewish
IP Address	100	227	anonymous	EN	Yes	Yes	Yes	Yes	Yes	Yes	Yes	Yes	No	Yes	Yes	Yes	Yes	Yes	Yes	Yes	Yes	Yes	Yes	Yes	Yes	37-51	Female		No	No	No	Yes	No	Yes	Yes	No	Yes	Yes	Yes	$35,000 - $49,999	No	White,Other (please specify)	European and Middle Eastern heritage
IP Address	100	332	anonymous	EN	Yes	Yes	Yes	Yes	Yes	Yes	Yes	Yes	No	Yes	Yes	Yes	Yes	Yes	No	Yes	Yes	Yes	Yes	Yes	Yes	23-36	Male		No	No	No	Yes	No	No	No	No	No	No	Yes	$35,000 - $49,999	Yes	White,Other (please specify)	Hispanic
IP Address	100	184	anonymous	EN	Yes	No	Yes	Yes	Yes	No	Yes	Yes	No	Yes	No	Yes	Yes	Yes	No	Yes	No	Yes	No	Yes	No	23-36	Female		Yes	Yes	Yes	Yes	Yes	Yes	Yes	No	No	No	Yes	$50,000 - $74,999	Yes	White,Other (please specify)	latinoy
